# Supplementary material for: Constant rate of p53 tetramerization in response to DNA damage controls the p53 response
Source: Mol Syst Biol. 2014 Oct 24;10(10):1–8. doi: 10.15252/msb.20145168 (PMC4299375; doi:10.15252/msb.20145168)
Supplement: Supplementary file 4 — Source Data for Figure 2 [file msb0010-0753-sd4.zip]

Archive with 4 entries (3 files):
- Source Data for Figure 3DE/
- Source Data for Figure 3DE/.DS_Store
- Source Data for Figure 3DE/Dataset 4.xlsx
- Source Data for Figure 3DE/plot figure 3DE.m
