# Supplementary material for: Constant rate of p53 tetramerization in response to DNA damage controls the p53 response
Source: Mol Syst Biol. 2014 Oct 24;10(10):1–8. doi: 10.15252/msb.20145168 (PMC4299375; doi:10.15252/msb.20145168)
Supplement: Supplementary file 4 — Source Data for Figure 2 [file msb0010-0753-sd4.zip › Source Data for Figure 3DE/Dataset 4.xlsx]

## Sheet: Max YFP
siCtrl	siARC
170.114	121.856
124.3	72.6642
117.663	134.493
41.0812	269.269
64.0913	110.841
79.4779	367.166
118.156	191.896
51.9945	96.05
47.0347	41.7823
81.5907	268.993
61.3958	255.976
83.9382	114.059
45.6689	88.5366
57.3651	133.581
47.6201	61.2793
88.6833	163.606
113.342	143.67
135.664	102.741
126.634	129.241
79.2435	85.8938
59.3961	67.5669
46.7788	64.3015
72.877	57.9763
58.0465	164.461
74.0537	70.7774
81.7628	175.598
46.4289	49.9205
44.0154	49.1194
147.881	77.6569
80.8525	62.3466
131.831	188.45
90.3488	126.31
105.454	72.4808
70.0094	74.0123
56.8456	103.838
45.0325	110.743
49.4663	99.8542
51.7105	184.365
42.6447	75.6394
64.9213	65.8143
42.6362	59.3958
48.8708	107.793
49.9284	105.171
71.8651	138.388
42.0187	257.845
89.6983	85.2317
113.991	67.7577
97.489	134.368
52.1315	109.128
113.085	48.6994
113.503	73.0104
66.9978	100.317
143.321	40.3627
297.042	70.5871
88.7419	75.9744
136.007	131.453
60.7455	156.065
83.0784	61.7578
89.7947	145.519
51.2879	97.7539
119.144	101.832
91.9616	69.6116
83.9042	43.7492
46.1882	43.5718
55.1551	100.011
49.456	47.4177
127.545	44.8051
56.5245	106.881
220.693	69.6667
322.688	67.8053
42.1366	63.8372
86.7664	83.8158
52.8051	127.69
88.7243	72.8109
66.625	40.327
117.671	71.7539
79.4529	64.9298
	87.138
	101.152
	54.2623
	59.5669
	175.664
	53.7224
	61.3553
	131.857
	277.168
	109.784
	144.095
	61.5033
	95.3272
	107.231
	115.328

## Sheet: Max RFP
siCtrl	siARC
555.142	286.927
468.096	147.522
432.118	334.454
72.4814	1027.74
172.774	161.087
260.456	1229.8
251.341	439.994
155.794	361.477
107.774	68.7797
220.678	886.734
252.277	615.631
477.274	243.029
70.7939	596.487
121.536	820.634
123.096	107.988
184.356	535.649
209.729	465.278
288.984	215.61
270.694	712.164
180.456	107.327
110.196	79.7436
191.893	168.93
141.835	106.101
152.006	330.597
190.252	118.716
280.96	437.358
181.814	161.553
61.7388	76.2854
538.07	165.744
144.414	95.9098
365.334	377.046
160.487	275.799
338.724	108.934
139	100.13
114.539	190.507
75.026	200.966
147.928	188.727
101.745	495.919
128.221	137.691
126.256	119.881
73.8006	95.2255
82.6784	358.266
78.5421	234.77
113.93	227.202
195.534	631.651
191.601	168.706
323.688	120.929
192.848	229.997
97.3254	195.385
234.048	84.1726
257.438	109.682
92.5754	204.248
488.371	73.2537
893.074	225.643
271.844	149.056
466.765	385.089
113.714	522.847
161.632	118.374
261.126	236.947
85.4466	269.709
208.671	166.722
190.942	229.815
139.629	66.8071
65.6348	66.8138
88.939	379.658
215.478	63.9332
370.196	68.3603
83.1422	243.939
492.015	73.2821
974.086	110.13
110.944	110.205
254.511	121.935
90.7647	258.63
218.406	135.97
133.405	213.257
357.701	148.426
273.427	131.406
	148.862
	159.708
	72.7328
	82.0921
	728.254
	76.1201
	72.4901
	259.374
	749.938
	221.98
	295.979
	74.5117
	206.609
	238.641
	203.897

## Sheet: Slope YFP
siCtrl	siARC
0.0240909	0.0172105
0.033408	0.019188
0.0359954	0.0477208
0.0418954	0.0521078
0.0436667	0.0585948
0.0541374	0.0623149
0.058523	0.0714104
0.0592529	0.0716082
0.0668426	0.0749419
0.0691968	0.0763725
0.0696517	0.0775514
0.0699269	0.0886159
0.0771242	0.0903702
0.0794949	0.10462
0.0863131	0.107109
0.0889327	0.110297
0.0899438	0.110736
0.0905551	0.111615
0.0942135	0.113742
0.0952357	0.117193
0.101287	0.118578
0.101451	0.123621
0.10212	0.128588
0.115349	0.130518
0.116132	0.135513
0.123074	0.142641
0.12598	0.147644
0.126737	0.151443
0.129218	0.160131
0.131405	0.167308
0.132397	0.167372
0.138052	0.16876
0.138315	0.174559
0.138567	0.177059
0.139314	0.177063
0.140844	0.189598
0.143887	0.191632
0.144847	0.192294
0.152634	0.195526
0.153885	0.196873
0.15451	0.197121
0.157483	0.198134
0.16133	0.199775
0.161569	0.201839
0.162671	0.203205
0.174722	0.207616
0.176498	0.208007
0.177141	0.210128
0.18243	0.210304
0.18482	0.216252
0.19069	0.217778
0.198796	0.220032
0.201597	0.23603
0.211092	0.237807
0.215521	0.240705
0.224313	0.254415
0.224657	0.256902
0.224675	0.258562
0.238538	0.265
0.238581	0.272908
0.245891	0.273579
0.24844	0.274557
0.254556	0.276534
0.262792	0.277421
0.263783	0.278259
0.277295	0.279295
0.28213	0.280117
0.287807	0.284068
0.31438	0.287328
0.325944	0.288158
0.333376	0.294415
0.344771	0.294751
0.367576	0.298841
0.406592	0.313109
0.463421	0.318874
0.486005	0.348407
	0.355995
	0.357847
	0.371721
	0.372281
	0.392183
	0.397552
	0.402399
	0.454116
	0.454123
	0.476324
	0.591693
	0.712652

## Sheet: Slope RFP
siCtrl	siARC
0.166993	0.00458042
0.181536	0.0325585
0.24487	0.139359
0.249016	0.170964
0.259363	0.190999
0.261447	0.230792
0.276203	0.25154
0.292203	0.251965
0.294948	0.26018
0.295225	0.269286
0.296442	0.275947
0.312786	0.291635
0.315154	0.296739
0.325525	0.296911
0.331144	0.304079
0.351694	0.309591
0.381264	0.337971
0.382778	0.340723
0.39867	0.347016
0.401293	0.354872
0.426696	0.362249
0.430307	0.392676
0.434644	0.395983
0.456265	0.407408
0.457786	0.410458
0.481259	0.421857
0.49575	0.423977
0.495964	0.443472
0.499751	0.444167
0.506023	0.454912
0.509459	0.45719
0.521393	0.460033
0.535396	0.469872
0.55175	0.487997
0.570043	0.491624
0.578713	0.503364
0.579532	0.54539
0.604012	0.547337
0.607533	0.548664
0.612294	0.558532
0.623632	0.56634
0.642661	0.573933
0.651897	0.575397
0.655825	0.577158
0.672958	0.578173
0.6819	0.591988
0.707862	0.64463
0.708235	0.666603
0.720506	0.674008
0.746944	0.681269
0.770255	0.69308
0.772333	0.707628
0.803123	0.714242
0.825046	0.730337
0.835748	0.748188
0.885234	0.758546
0.929594	0.802061
0.938929	0.812378
0.955155	0.827624
0.971373	0.850219
0.975775	0.866177
1.06008	0.878398
1.08692	0.884379
1.10274	0.891385
1.11983	0.901038
1.14117	0.901902
1.14589	0.918462
1.19003	0.954298
1.24788	0.992054
1.25876	1.00778
1.28854	1.01718
1.42461	1.02183
1.62049	1.06909
1.66077	1.09093
1.72608	1.11379
1.73573	1.13365
1.91043	1.2013
	1.26119
	1.27768
	1.32564
	1.40378
	1.54948
	1.69388
	1.85729
	1.92782
	2.05811
	2.06392
	2.25521
	2.55668
	2.74653
	3.06891
