# Supplementary material for: Constant rate of p53 tetramerization in response to DNA damage controls the p53 response
Source: Mol Syst Biol. 2014 Oct 24;10(10):1–8. doi: 10.15252/msb.20145168 (PMC4299375; doi:10.15252/msb.20145168)
Supplement: Supplementary file 4 — Source Data for Figure 2 [file msb0010-0753-sd4.zip › Source Data for Figure 3DE/plot figure 3DE.m]

%%
clear all
Slope_p53total_RFP{1,1}       = xlsread('Dataset 4.xlsx','Slope RFP','A2:A200');
Slope_p53total_RFP{1,2}       = xlsread('Dataset 4.xlsx','Slope RFP','B2:B200');
Slope_p53tetra_YFP{1,1}       = xlsread('Dataset 4.xlsx','Slope YFP','A2:A200');
Slope_p53tetra_YFP{1,2}       = xlsread('Dataset 4.xlsx','Slope YFP','B2:B200');
MaxProtein_p53total_RFP{1,1}  = xlsread('Dataset 4.xlsx','Max RFP','A2:A200');
MaxProtein_p53total_RFP{1,2}  = xlsread('Dataset 4.xlsx','Max RFP','B2:B200');
MaxProtein_p53tetra_YFP{1,1}  = xlsread('Dataset 4.xlsx','Max YFP','A2:A200');
MaxProtein_p53tetra_YFP{1,2}  = xlsread('Dataset 4.xlsx','Max YFP','B2:B200');

%%

for set = 1:2
SlopeTotMatrix(1,set) = median(Slope_p53total_RFP{1,set});
SlopeTotMatrix(2,set) = std(Slope_p53total_RFP{1,set})/sqrt(length(Slope_p53total_RFP{1,set}));

SlopeOliMatrix(1,set) = median(Slope_p53tetra_YFP{1,set});
SlopeOliMatrix(2,set) = std(Slope_p53tetra_YFP{1,set})/sqrt(length(Slope_p53tetra_YFP{1,set}));

LevelTotMatrix(1,set) = median(MaxProtein_p53total_RFP{1,set});
LevelTotMatrix(2,set) = std(MaxProtein_p53total_RFP{1,set})/sqrt(length(MaxProtein_p53total_RFP{1,set}));

LevelOliMatrix(1,set) = median(MaxProtein_p53tetra_YFP{1,set});
LevelOliMatrix(2,set) = std(MaxProtein_p53tetra_YFP{1,set})/sqrt(length(MaxProtein_p53tetra_YFP{1,set}));

end

figure(11)
bar([1:4],[0 LevelTotMatrix(1,2)/LevelTotMatrix(1,1) 0 SlopeTotMatrix(1,2)/SlopeTotMatrix(1,1)],0.8,'red');
hold on
bar([1 3],[LevelTotMatrix(1,1)/LevelTotMatrix(1,1) SlopeTotMatrix(1,1)/SlopeTotMatrix(1,1)],0.4,'blue');
title('Figure 3D')
axis([0.5 4.5 0 1.5])

figure(12)
bar([1:4],[0 LevelOliMatrix(1,2)/LevelOliMatrix(1,1) 0 SlopeOliMatrix(1,2)/SlopeOliMatrix(1,1)],0.8,'red');
hold on
bar([1 3],[LevelOliMatrix(1,1)/LevelOliMatrix(1,1) SlopeOliMatrix(1,1)/SlopeOliMatrix(1,1)],0.4,'blue');
title('Figure 3E')
axis([0.5 4.5 0 1.5])
clear TotMatrix OliMatrix
