# Supplementary material for: Constant rate of p53 tetramerization in response to DNA damage controls the p53 response
Source: Mol Syst Biol. 2014 Oct 24;10(10):1–8. doi: 10.15252/msb.20145168 (PMC4299375; doi:10.15252/msb.20145168)
Supplement: Supplementary file 5 — Source Data for Figure 3D and E [file msb0010-0753-sd5.zip]

Archive with 3 entries (2 files):
- Source Data for Figure 3F/
- Source Data for Figure 3F/Dataset 5.xlsx
- Source Data for Figure 3F/plot figure 3F slope.m
