# Supplementary material for: Constant rate of p53 tetramerization in response to DNA damage controls the p53 response
Source: Mol Syst Biol. 2014 Oct 24;10(10):1–8. doi: 10.15252/msb.20145168 (PMC4299375; doi:10.15252/msb.20145168)
Supplement: Supplementary file 5 — Source Data for Figure 3D and E [file msb0010-0753-sd5.zip › Source Data for Figure 3F/Dataset 5.xlsx]

## Sheet: Slope YFP
siARC UV4.5	siARC UV9	siCtrl UV4.5	siCtrl UV9
0.00541872	0.0468672	0.00966639	0.0245092
0.00657081	0.0488095	0.0234195	0.02617
0.0411741	0.0533883	0.0238628	0.0308087
0.048138	0.060084	0.0326765	0.0375305
0.0489881	0.0771978	0.0380008	0.0416567
0.0523199	0.0776611	0.0486855	0.043165
0.0524267	0.0787088	0.0488839	0.0484594
0.0567529	0.0788004	0.0505952	0.049005
0.0575893	0.0802033	0.0533631	0.0503151
0.0612554	0.0840812	0.0625541	0.0574157
0.0634579	0.0914332	0.069936	0.0590155
0.0744811	0.0926354	0.0701337	0.063431
0.0746795	0.094888	0.0703202	0.0653098
0.0760037	0.0967839	0.0718432	0.0668088
0.0775183	0.0969313	0.0753571	0.0673749
0.0865095	0.0995726	0.0761727	0.0685287
0.0867844	0.103046	0.0770833	0.0726074
0.092033	0.106078	0.0788735	0.0734568
0.0924451	0.106481	0.0793651	0.0734897
0.0924603	0.107293	0.0796802	0.0759821
0.0931471	0.107491	0.0819288	0.0789916
0.095398	0.10826	0.083415	0.0794065
0.0954949	0.110479	0.0835466	0.0794682
0.0962644	0.113324	0.0853938	0.0828536
0.0987656	0.118956	0.0936275	0.0839519
0.0999542	0.123452	0.0947246	0.0855617
0.101531	0.123751	0.0957933	0.0887527
0.104247	0.123962	0.0975164	0.0895131
0.106944	0.124795	0.102274	0.0916819
0.107513	0.12563	0.102381	0.0933824
0.108047	0.127364	0.107464	0.095696
0.108458	0.133101	0.107753	0.0961806
0.109256	0.134831	0.112119	0.0984484
0.113444	0.14267	0.112721	0.0990079
0.118477	0.142898	0.113157	0.0990823
0.118534	0.145518	0.113187	0.0991174
0.119866	0.147401	0.114087	0.100038
0.120784	0.147772	0.115717	0.105777
0.120833	0.153943	0.119777	0.105853
0.122989	0.164437	0.119848	0.106434
0.128	0.164957	0.120595	0.108104
0.12975	0.166613	0.122619	0.109106
0.131807	0.167097	0.124452	0.112576
0.133516	0.167811	0.127226	0.113451
0.134647	0.169527	0.128224	0.11779
0.136352	0.171141	0.12851	0.118197
0.137092	0.173214	0.129177	0.121979
0.139446	0.174638	0.130532	0.128
0.143212	0.177824	0.13506	0.130403
0.144538	0.186518	0.137866	0.134757
0.145437	0.18772	0.14061	0.135247
0.150538	0.21107	0.144222	0.135469
0.154396	0.212331	0.148898	0.142892
0.154813	0.213651	0.152241	0.144261
0.155921	0.217949	0.156029	0.148502
0.15699	0.225321	0.157571	0.148529
0.159524	0.228236	0.162438	0.157677
0.165803	0.240102	0.162911	0.162624
0.169867	0.240301	0.168955	0.163013
0.174454	0.247102	0.171553	0.165235
0.174487	0.247619	0.174599	0.165316
0.182463	0.248016	0.176984	0.165749
0.184034	0.255655	0.178205	0.166941
0.184804	0.260393	0.179125	0.168948
0.194196	0.261018	0.181176	0.172391
0.194765	0.267603	0.196265	0.175331
0.196828	0.26888	0.198378	0.177
0.197311	0.269106	0.202043	0.177327
0.205411	0.273458	0.207961	0.186996
0.207236	0.274343	0.211607	0.192052
0.215302	0.279283	0.21503	0.194602
0.218606	0.281096	0.233805	0.195833
0.233462	0.286632	0.235404	0.196001
0.234722	0.292247	0.238875	0.207551
0.236268	0.299942	0.334026	0.216637
0.24049	0.300498		0.21975
0.24281	0.302008		0.222299
0.249438	0.32705		0.22397
0.253114	0.329167		0.224325
0.265068	0.335099		0.231895
0.275208	0.339881		0.233159
0.278863	0.342476		0.246855
0.319422	0.343644		0.260099
0.325268	0.364995		0.269109
0.352297	0.377391		0.287927
0.353431	0.406046		0.339628
0.466379	0.410581		0.341922
0.501888	0.412151		0.362869
	0.442475		0.531419
	0.529984
	0.565989
	0.72982
	0.742659
	0.754388
	0.77453
	0.982623
	1.20421
