# Supplementary material for: Constant rate of p53 tetramerization in response to DNA damage controls the p53 response
Source: Mol Syst Biol. 2014 Oct 24;10(10):1–8. doi: 10.15252/msb.20145168 (PMC4299375; doi:10.15252/msb.20145168)
Supplement: Supplementary file 5 — Source Data for Figure 3D and E [file msb0010-0753-sd5.zip › Source Data for Figure 3F/plot figure 3F slope.m]

%%
clear all
Slope_p53tetra_YFP{1,1}       = xlsread('Dataset 5.xlsx','Slope YFP','A2:A200');
Slope_p53tetra_YFP{1,2}       = xlsread('Dataset 5.xlsx','Slope YFP','B2:B200');
Slope_p53tetra_YFP{1,3}       = xlsread('Dataset 5.xlsx','Slope YFP','C2:C200');
Slope_p53tetra_YFP{1,4}       = xlsread('Dataset 5.xlsx','Slope YFP','D2:D200');

%%

for set = 1:4

SlopeOliMatrix(1,set) = median(Slope_p53tetra_YFP{1,set});
SlopeOliMatrix(2,set) = std(Slope_p53tetra_YFP{1,set})/sqrt(length(Slope_p53tetra_YFP{1,set}));

end

figure(11)
bar([1:4],[0 0 SlopeOliMatrix(1,1) SlopeOliMatrix(1,2)],0.8,'red');
hold on
bar([1:4],[SlopeOliMatrix(1,3) SlopeOliMatrix(1,4) 0 0],0.8,'blue');
title('Figure 3F')
axis([0.5 4.5 0 0.21])
