# Supplementary material for: Constant rate of p53 tetramerization in response to DNA damage controls the p53 response
Source: Mol Syst Biol. 2014 Oct 24;10(10):1–8. doi: 10.15252/msb.20145168 (PMC4299375; doi:10.15252/msb.20145168)
Supplement: Supplementary file 6 — Source Data for Figure 3F [file msb0010-0753-sd6.zip]

Archive with 5 entries (4 files):
- Source Data for Figure 2BFG S3A/
- Source Data for Figure 2BFG S3A/Dataset 1.xlsx
- Source Data for Figure 2BFG S3A/Dataset 2.xlsx
- Source Data for Figure 2BFG S3A/Dataset 3.xlsx
- Source Data for Figure 2BFG S3A/plot figures 2BFG S3A.m
