# Supplementary material for: Constant rate of p53 tetramerization in response to DNA damage controls the p53 response
Source: Mol Syst Biol. 2014 Oct 24;10(10):1–8. doi: 10.15252/msb.20145168 (PMC4299375; doi:10.15252/msb.20145168)
Supplement: Supplementary file 6 — Source Data for Figure 3F [file msb0010-0753-sd6.zip › Source Data for Figure 2BFG S3A/Dataset 1.xlsx]

## Sheet: TimeTraces UV3 RFP
Time (hours)	Cell 1	Cell 2	Cell 3	Cell 4	Cell 5	Cell 6	Cell 7	Cell 8	Cell 9	Cell 10	Cell 11	Cell 12	Cell 13	Cell 14	Cell 15	Cell 16	Cell 17	Cell 18	Cell 19	Cell 20	Cell 21	Cell 22	Cell 23	Cell 24	Cell 25	Cell 26	Cell 27	Cell 28	Cell 29	Cell 30	Cell 31	Cell 32	Cell 33	Cell 34	Cell 35	Cell 36	Cell 37	Cell 38	Cell 39	Cell 40	Cell 41	Cell 42	Cell 43	Cell 44	Cell 45	Cell 46	Cell 47	Cell 48	Cell 49
0	272.383	33.117	42.0321	177.162	57.3926	122.906	36.7875	54.1801	40.7131	47.7623	60.0593	48.138	30.7177	37.7292	89.1026	64.1922	32.1055	34.7457	53.1269	41.0373	55.3	66.4344	48.6194	42	48.056	39.3385	91.5797	118.108	45.5176	39.5797	43.4235	46	55.6985	55.6348	59.8321	60.4127	55.9832	34.3766	115.668	40.3469	43.5913	39.5625	45.7865	31.7625	42.1906	30.875	521.619	198.987	52.8906
0.25	272.383	32.7099	42.0657	177.162	58.601	122.906	36.8937	53.44	39.9631	47.7623	60.9183	49.2995	31.4116	38.6985	89.1026	63.3955	32.8977	35.319	54.3451	42.125	55.4625	67.825	50.9869	41.9936	47.653	39.0829	91.5797	117.928	47.1923	39.5797	43.7425	44.6234	55.6985	55.0245	59.8321	60.4127	56.6082	34.3766	115.668	40.9354	43.7212	39.5625	45.9766	32.1281	40.9125	30.875	521.619	198.987	54.4661
0.5	275.08	32.0449	43.9936	186.078	61.2003	115.213	37.1313	54.7255	41.0897	49.2684	60.7131	53.7891	30.5474	39.4816	87.5037	64.4366	33.3036	36.1272	56.8153	42.1511	54.775	66.9594	57.4254	43.1522	49.2407	39.7107	85.5368	117.534	49.1635	39.7026	45.3209	44.125	58.3284	55.8885	72.1814	61.1548	56.1343	34.7532	125.387	44.2374	43.0913	40.0125	48.375	33.9469	40.85	30.1812	555.776	222.33	56.2083
0.75	273.74	31.7131	44.1843	195.113	62.7404	104.594	36.675	53.6078	40.9519	51.5968	61.6683	57.3333	30.2112	39.1066	87.5168	63.3843	33.1997	35.7198	60.9683	40.7761	52.7812	64.7313	64.5877	43.1522	49.2407	39.2233	76.4142	115.061	48.1683	39.1767	45.153	44.2035	60.0674	62.7819	94.6262	58.6865	54.625	34.6875	143.574	47.6573	42.2242	41.0063	50.3203	33.5438	40.6281	28.8406	596.703	247.737	57.5234
1	272.896	31.9167	47.6378	201.747	73.617	93.225	36.1313	53.6078	40.9519	51.5968	63.0625	67.8594	30.2112	41.5098	89.7687	63.4888	32.7451	35.0086	71.3097	40.8582	49.125	63.4688	85.5131	44.6827	50.2836	39.7107	66.4338	107.63	49.4776	39.1832	47.2127	43.7708	65.2549	81.4706	131.082	58.4653	53.0877	34.3045	173.375	51.8722	40.2401	42.0969	52.5208	34.7062	40.8844	27.9656	620.018	262.61	62.4688
1.25	264.341	31.383	51.141	205.012	90.9054	83.5094	36.5156	52.6777	40.0881	51.277	65.4183	84.7083	30.2112	41.631	98.1698	63.1399	32.7451	34.8103	87.4981	40.6381	45.6625	61.6969	112.849	45.0545	51.5112	39.5674	58.9461	97.5515	49.4776	39.319	48.3358	42.7115	72.1814	102.919	181.377	60.0357	49.8659	34.2548	211.268	55.1362	40.1567	41.275	52.5208	34.7062	40.2594	27.2906	626.888	265.272	69.2865
1.5	264.341	31.476	53.1074	207.753	112.224	77.1156	36.6719	51.7586	39.3606	48.4252	70.8622	107.401	30.7802	45.6051	106.907	63.5373	31.4529	33.1034	109.539	40.6381	45.1156	61.6969	146.231	46.3654	53.2108	40.6362	54.1017	86.4865	48.7564	39.319	48.3358	42.9327	75.6752	121.322	242.642	61.0784	42.0161	34.2548	251.781	58.6039	40.2659	41.0875	53.0104	35.5969	40.1781	27.2594	629.494	265.272	78.1901
1.75	263.24	32.0561	54.6026	210.556	139.686	72.6469	35.6531	50.7083	38.1026	45.8113	80.1426	134.997	30.7672	47.2511	118.399	64.7761	29.7029	31.2931	137.399	40.8507	43.3281	57.4625	190.069	46.0817	53.847	40.125	49.8787	75.1605	48.6875	39.319	47.8825	42.9327	75.6752	141.189	318.928	60.0357	38.2313	34.8093	295.337	63.559	39.3472	41.0875	52.2891	34.1469	40.1781	27.2594	629.494	257.235	87.5078
2	263.459	32.3381	57.2388	220.156	173.896	68.3281	35.6969	48.9387	37.7788	45.8113	91.7372	169.401	31.9591	49.2578	133.252	68.6996	27.3214	31.2931	172.433	41.2127	41.3094	56.3156	253.875	46.5337	55.7687	41.6784	47.3775	66.625	47.9567	41.375	48.3862	41.9615	73.7929	159.957	407.393	61.0784	37.5063	36.1715	342.925	70.1166	39.3472	39.9062	51.0286	32.1	39.1844	28.3656	626.341	239.586	98.9427
2.25	270.758	32.5176	62.4872	226.544	207.579	64.1781	36.0375	46.761	37.7788	44.5809	107.285	207.383	30.528	47.4688	142.349	73.0168	27.3214	31.4504	206.909	41.1231	39.3906	55.3563	326.332	46.0561	54.8657	41.066	46.3493	59.4338	46.1122	42.3513	46.6716	40.3365	70.1213	173.528	491.4	60.0917	36.925	36.6346	394.01	79.0772	39.254	39.4906	51.0286	31.2406	36.6063	29.7563	629.761	218.239	113.487
2.5	277.321	35.7452	67.3093	229.275	238.832	64.1781	35.4156	47.315	38.484	43.9461	127.446	243.74	32.7284	49.0182	148.61	80.6828	29.6753	32.1056	237.41	41.5	37.4219	55.0688	391.325	45.7468	54.9832	42.2711	46.3493	51.4559	45.9006	44.2069	44.8899	39.266	66.9252	179.819	580.35	57.4974	36.7844	37.1554	433.129	92.25	38.7639	40.2062	51.6224	31.2406	35.3438	30.6844	643.888	197.246	127.474
2.75	279.996	42.5288	69.2772	231.438	272.83	62.7469	35.4156	53.7022	40.508	43.2941	149.934	277.773	31.9547	49.6094	162.466	90.0448	30.1542	32.9677	272.121	41.5	36.1719	53.4281	460.237	45.3846	53.8713	41.743	46.5919	46.7047	47.5337	45.6789	46.7108	39.266	63.4485	179.819	715.075	53.8	37.1406	42.359	440.124	101.451	37.0635	40.2062	50.7995	30.6	35.3438	30.6844	676.784	167.776	141.323
3	292.98	44.1699	72.4487	229.466	308.535	61.65	36.1063	64.7782	42.9103	42.2365	173.274	310.206	31.9547	46.138	167.517	95.7071	31.3945	32.9677	303.985	42.0392	36.0906	53.4531	536.858	46.5737	54.5765	42.3792	47.4877	45.5331	47.3365	44.5216	45.8377	38.9487	59.8395	176.547	888.564	49.6031	37.8219	51.8205	440.124	101.451	37.0526	40.5156	50.4219	29.9125	35.5906	30.5938	705.362	132.284	157.375
3.25	311.212	44.1699	77.4728	221.559	341.974	63.8438	37.3594	70.2733	44.133	42.2365	200.096	337.596	30.3599	42.3385	183.06	102.985	34.2516	32.7651	327.401	42.0317	35.3625	51.825	569.459	47.1106	54.4254	44.0281	48.1311	45.5331	47	44.5539	45.8377	39.1506	56.7279	156.569	1054.63	45.8687	40.3937	58.4071	414.435	100.084	37.0526	40.5156	49.9531	29.8906	36.5688	30.6187	726.766	103.194	170.815
3.5	324.977	42.8766	83.0256	208.819	376.894	66.1406	38.9281	70.2733	44.7548	44.4473	228.941	361.216	32.4612	41.0625	185.412	113.302	34.7159	33.8384	329.41	42.0317	36.075	51.0875	624.149	45.7635	54.7593	47.2191	49.1287	45.0797	48.6554	45.9461	45.9851	39.3157	54.723	128.183	1191.98	45.1719	42.3031	58.4071	345.199	89.9663	38.7222	41.1437	48.1276	29.8906	37.2812	30.8281	756.648	79.6466	178.276
3.75	332.596	38.0785	90.6939	193.541	411.668	66.1406	40.6	64.3199	46.0096	47.011	251.381	382.867	32.2996	39.7422	175.395	126.853	40.3377	33.1659	329.41	41.5746	36.1031	51.2812	624.149	45.7635	55.2444	52.243	49.7181	44.7451	49.0048	45.5496	47.3097	40.4712	54.3836	98.8333	1292.78	45.1719	44.9375	54.4087	244.526	82.6845	40.2123	40.1031	47.7656	30.8875	39.2844	30.3344	780.099	61.0905	182.984
4	340.831	36.625	97.3814	176.953	434.739	68.0344	42.0094	54.4828	49.242	48.5025	266.486	385.982	31.4547	39.7422	156.538	143.435	46.4107	33.0022	315.571	40.8004	36.7452	53.8156	600.493	41.6815	55.9272	52.243	51.0343	45.3051	49.1314	43.7457	47.1828	42.0192	54.1127	76.9069	1352.68	47.5781	49.05	46.3526	149.213	76.7222	40.2123	38.5406	47.125	31.0031	42.7906	31.5406	803.346	48.7888	183.297
4.25	340.799	35.8846	103.583	170.097	445.938	69.9688	42.1219	44.326	51.375	48.8738	276.25	385.982	32.6552	43.0703	138.711	151.591	50.4107	33.1616	269.035	40.8004	37.5623	54.6781	559.319	35.6719	57.278	51.7111	51.6336	46.8456	50.2019	43.8405	47.1996	45.2532	54.3836	64.7255	1395.39	52.5688	53.3156	37.9038	95.6581	68.623	41.1032	37.8406	47.4896	31.0031	44.6437	33.4406	838.752	40.6099	183.297
4.5	339.689	35.0321	112.216	170.097	449.514	73.1406	43.4156	38.185	53.2115	50.5257	279.439	371.042	34.0345	48.8672	124.112	160.881	52.5182	33.1616	201.289	41.1716	38.5415	56.2125	604.187	32.0594	57.278	49.5973	52.7157	46.8456	51.3221	43.2866	47.4366	48.6619	54.5355	58.625	1415.07	58.9781	58.3781	34.0412	77.9363	62.149	41.8065	38.8781	48.8229	31.6969	44.8937	35.8906	872.529	38.2629	177.586
4.75	348.018	35.3974	120.776	175.281	449.784	77.7031	45.1938	33.962	55.5641	53.598	279.439	336.917	32.6552	55.0276	114.273	178.854	52.5182	33.0108	127.657	42.8526	40.472	56.7563	616.494	30.5406	57.0429	43.9562	53.3517	48.0576	53.7869	43.0216	47.4366	50.9327	54.5294	55.2561	1415.07	69.8031	60.225	29.9553	72.4963	59.9369	42.7361	38.1906	48.2865	30.45	45.4312	38.5125	896.044	38.2629	165.615
5	353.227	35.3974	131.232	186.178	451.667	80.8531	46.7156	31.3235	60.9808	53.7684	276.415	290.203	32.2177	62.3911	103.094	191.459	48.2148	33.0108	76.5653	44.0578	42.8295	57.2094	709.84	30.1281	54.069	41.5438	53.7096	49.0907	58.6683	42.9935	46.9123	52.399	54.4657	53.3309	1397.63	85.8156	61.8156	26.6336	69.9865	58.582	43.3085	37.5125	45.8802	30.45	45.9312	42.9781	917.869	38.0733	148.445
5.25	341.859	34.6843	143.354	192.172	459.761	83.5531	48.0594	31.3235	72.6442	56.125	259.304	239.292	32.1789	67.8568	98.4896	192.631	41.0431	33.3858	54.9664	44.0578	43.4805	58.3	750.319	29.4281	51.5373	39.4937	53.9289	49.7316	62.6058	42.8534	47.2164	54.4615	54.8664	53.3309	1300.75	98.2281	61.4656	25.722	67.435	58.582	43.3085	38.4312	48.3385	31.1969	46.2344	50.0656	939.036	37.8707	131.909
5.5	341.859	34.6843	150.67	192.722	453.562	87.3156	49.4906	33.1054	85.6282	58.924	223.248	191.352	31.5022	62.5063	97.5286	192.631	37.847	34.9935	49.9104	44.1493	43.599	60.6688	750.319	30.4187	51.5373	40.7156	55.2586	49.8591	67.3221	42.9698	48.1642	55.4744	55.2488	53.3235	1133.68	110.838	59.8188	25.8685	64.5993	58.6831	42.8968	37.925	47.2708	31.8781	47.7281	57.9125	952.641	38.931	116.594
5.75	332.816	35.4231	153.567	192.722	453.147	90.225	50.5281	37.9301	96.9439	65.2269	177.266	146.375	31.5022	64.0531	94.2552	184.22	37.847	36.5841	48.8116	43.0896	43.664	63.0875	695.343	30.6281	50.3433	39.4937	57.3125	49.913	74.1538	43.4181	48.1642	57.6763	57.3431	54.3529	889.225	130.072	59.4969	25.8685	62.8664	57.08	41.8363	36.7125	47.1068	32.1	47.8719	66.2281	960.276	38.9461	102.326
6	295.464	37.4279	157.909	189.956	451.776	92.8438	50.5281	40.5735	110.037	73.2123	132.188	109.346	31.319	65.0563	89.9792	156.84	43.3384	38.319	47.2108	43.0896	43.9464	64.2375	603.474	31.2375	51.2015	39.3906	59.2757	49.8885	77.7788	45.431	48.25	57.9872	59.9118	54.1765	571.239	144.503	60.9531	27.2306	61.9007	58.2851	40.5298	36.1688	48.3906	32.3031	46.7313	73.975	968.844	40.1164	88.6641
6.25	264.004	38.0497	164.476	183.116	436.915	96.5719	49.4156	42.4926	127.337	79.5666	98.9439	86.0026	30.2866	65.0563	85.7552	131.772	53.9935	38.0625	45.1884	42.1754	45.1039	65.2469	509.763	32.5125	50.8881	39.6094	60.2672	49.6471	78.5913	47.5237	49.2239	58.1779	61.3199	55.5686	268.952	150.494	59.4969	29.7716	62.0723	58.6809	40.4851	36.1594	48.3906	32.25	46.4031	80.2156	980.127	41.2586	75.5312
6.5	243.96	38.8526	171.449	177.916	412.465	99.5187	49.1781	45.7388	146.837	85.4902	82.3942	71.1953	30.3987	66.6625	80.7396	117.259	65.3448	39.1034	44.4646	43.0373	46.8912	67.0438	434.636	34.2812	50.0131	41.6625	60.2672	49	80.7115	49.3901	50	57.9439	60.9424	54.4105	101.681	156.319	58.5438	30.6272	61.6434	58.6809	40.3006	36.1594	47.3828	31.8844	45.4094	85.3906	979.937	43.9957	67.8438
6.75	217.15	39.5855	171.921	175.172	383.321	101.341	49.3813	48.1616	166.407	92.3221	75.1955	62.3073	30.9784	78.2656	76.0938	101.974	79.1487	39.0517	44.4646	43.7313	49.401	68.5219	365.201	36.2062	49.5075	43.1063	60.4583	48.7525	83.8718	49.0733	50.0019	58.875	60.9424	55.6275	54.413	163.544	54.7719	32.2672	62.1654	58.4035	40.3175	36.6656	48.0938	32.3875	45.4094	91.1813	977.888	46.0237	64.724
7	181.846	39.3555	171.921	174.756	343.511	105.319	48.7812	50.9009	186.625	100.841	71.4183	58.9167	30.1659	96.0375	71.6016	83.8078	100.47	38.8815	44.7295	44.7127	51.7321	68.6188	295.257	38.2687	48.306	46.4031	60.7169	48.5441	86.0785	49.0733	49.4869	57.4038	59.4081	56.7623	46.0588	169.25	54.6625	34.3879	63.0858	59.6261	40.3175	35.7156	46.5729	31.25	45.2469	100.403	960.885	47.0927	62.2943
7.25	152.817	38.4849	168.002	174.756	288.538	111.856	49.65	59.6078	204.607	107.973	69.0096	56.5312	30.8599	116.287	68.1042	69.0187	123.17	38.8815	45.2369	44.7127	53.1672	69.1625	225.961	39.4875	47.6007	48.8219	60.7169	48.5735	88.0465	50.0388	50.3265	56.3125	56.9142	59.1605	44.1593	177.216	54.4	36.0754	66.0478	62.67	40.996	33.8937	45.6302	29.7563	44.9625	110.916	939.789	49.7565	60.4401
7.5	126.472	38.806	157.646	173.931	236.343	116.031	49.65	73.6918	218.053	112.787	67.2035	54.9271	30.8599	139.116	66.5156	64.4627	146.716	39.3103	46.3451	46.1623	53.4562	70.3219	167.181	43.0844	48.0914	50.9625	62.1642	48.9718	90.774	48.6358	50.4422	56.2997	55.1887	60.5821	44.1287	188.275	53.9875	34.2241	70.5846	67.3114	40.2639	35.3594	46.2995	30.9281	45.8219	119.778	930.271	53.3599	59.5911
7.75	104.377	38.0948	145.888	178.997	198.654	116.831	49.475	87.3966	226.216	119.651	66.0561	54.5026	32.3728	157.503	66.5156	61.8228	182.147	40.7306	47.1269	48.3993	55.4156	72.1312	124.58	47.9	48.6399	52.2906	62.2206	49.7269	94.7933	47.7996	51.459	57.0016	52.8873	61.6936	43.9449	195.406	54.7125	36.0905	74.5208	72.3818	40.7738	33.9656	47.0469	31.4469	46.4094	122.881	908.308	57.7004	59.4688
8	93.3027	38.0948	123.554	187.003	165.024	116.831	48.4188	104.019	226.216	119.651	65.6138	54.0677	30.5862	168.35	65.7474	58.666	222.485	41.6444	47.3414	49.9235	53.3961	71.9313	94.7668	51.6063	48.4067	53.8406	61.8652	51.3661	98.8237	47.7543	52.8619	58.0144	51.7708	62.8529	44.489	198.684	54.7219	37.2112	77.0551	75.9184	41.4058	33.75	47.0469	31.4594	46.4094	122.881	840.216	62.2629	58.6094
8.25	88.4363	39.3405	92.141	192.641	134.62	114.559	48.8563	124.328	225.918	116.885	66.0208	53.487	32.1509	168.35	66.3802	60.6884	251.457	42.4741	47.3414	49.9235	54.2159	73.125	73.5	55.9719	50.0205	54.0656	61.8652	53.0755	101.638	48.6983	53.2556	60.4359	51.4093	62.8529	44.2525	198.684	52.0781	37.7263	80.0123	75.9184	40.8482	34.6063	47.7161	32.825	47.1125	121.356	763.506	67.6703	58.6094
8.5	88.4363	41.5216	65.117	200.159	119.949	111.303	48.8563	147.858	214.846	99.7115	65.8766	52.8646	32.5388	178.909	66.0391	62.291	251.457	43.7004	47.1549	49.9235	53.2971	73.125	61.056	64.1594	51.5821	56.0125	61.6838	53.8177	102.72	48.0302	53.2556	60.8205	51.0306	62.2794	45.1103	195.637	50.8094	37.0086	82.2917	78.1071	41.0565	35.6531	48.5339	33.6781	47.8594	111.931	686.929	74.8082	59.1068
8.75	87.5809	42.1315	51.3734	212.228	113.808	107.256	50.4875	180.847	195.992	74.1504	65.8766	51.7891	33.1401	174.616	66.0911	62.291	268.722	43.7802	46.6735	50.9888	52.7532	73.1688	54.416	72.1	52.5299	59.3438	61.6838	54.1302	104.684	48.5797	52.9142	60.8205	51.0306	61.9412	45.3051	193.516	49.4781	38.0129	83.6458	78.3782	41.8304	36.9562	48.5339	34.5938	47.8594	100.963	594.479	80.0539	59.2266
9	89.3321	42.1315	46.5737	220.472	108.096	104.65	51.7062	211.276	172.075	59.0495	65.3734	50.4401	33.1401	169.181	66.0911	64.1063	292.578	42.9159	45.9813	51.819	51.8312	74.3344	50.0914	75.825	54.0578	59.1562	61.9093	54.9375	108.502	48.7629	53.1455	59.7484	52.1373	60.8554	46.1176	189.4	48.4719	39.5259	85.4216	76.1672	41.4831	38.5969	48.5208	33.8312	48.175	88.1656	486.44	84.3448	60.1354
9.25	91.6814	42.3341	44.2612	223.275	105.673	103.672	52.4062	225.534	144.115	52.3359	65.3734	51.1484	34.5194	153.259	67.8229	66.6847	305.845	42.5862	45.9813	51.3657	51.0081	75.8031	47.4888	78.2938	58.5261	55.1031	62.973	56.9792	114.099	48.7629	53.6325	59.601	55.0907	60.8554	46.6826	184.006	48	41.9569	88.1691	73.4708	40.9018	39.3469	48.8359	33.6094	47.6594	71.875	370.612	90.0129	61.1354
9.5	93.9767	42.2263	41.8093	224.597	103.128	102.569	52.4062	232.603	114.62	52.3359	64.2115	49.9583	35.6207	144.825	70.7474	66.8097	309.731	43.3642	45.3377	51.7463	49.8442	76.775	45.7351	80.0844	63.2015	54.5906	64.3725	60.375	121.425	47.8427	53.6325	59.601	56.0588	63.5882	48.3689	172.988	48	44.1595	90.3064	73.1899	40.2302	40.3312	49.0208	33.2156	46.9813	61.4031	262.006	93.0128	62.4661
9.75	93.913	42.2328	41.0176	227.869	98.133	99.1781	52.1594	232.149	89.4167	54.0599	62.8381	48.9583	36.4224	126.041	74.6016	69.0075	309.731	44.1272	45.5933	51.0373	49.0276	76.775	44.5914	80.0844	65.3377	52.4344	64.663	64.1823	123.583	48.0647	55.2668	59.8862	56.6422	67.2292	51.4877	158.134	48	45.972	90.3725	69.8734	38.3383	41.8375	49.6094	33.5625	46.9813	56.25	182.828	93.0128	65.1406
10	95.326	42.5453	40.1314	231.597	95.4615	95.1125	52.4844	222.082	72.1506	69.7943	62.3606	49.5286	36.4224	98.9875	77.1719	70.597	279.653	47.1121	46.2873	50.2388	49.0276	77.0312	44.0243	75.6063	65.3377	51.6688	64.6765	66.1641	123.833	47.4784	55.2668	61.0497	55.674	69.7083	54.1605	141.675	47.5781	48.6875	90.3725	69.1347	37.5714	41.9062	50.2969	33.0781	47.9781	56.25	137.815	92.1591	67.901
10.25	96.1752	44.0345	38.1234	231.597	94.4343	94.125	51.6344	188.153	63.5144	91.3854	62.3606	49.7266	36.0711	81.6063	79.724	72.3601	236.907	50.6272	46.9328	50.2388	49.414	77.0312	43.3769	65.5969	62.416	50.6187	65.4436	67.3464	122.779	47.6013	53.8153	61.0497	56.0944	70.4571	54.6912	120.203	46.9156	51.0453	90.3725	66.4675	38.2063	41.9062	51.4844	33.6844	48.5625	55.8594	115.276	86.6455	69.1302
10.5	97.1924	44.2694	40.2532	231.012	92.7708	92.5906	50.7563	146.849	61.9503	NaN	62.1458	49.7266	35.3599	72.6969	80.0703	77.6679	178.616	53.6142	47.931	50.6978	50.7159	76.7938	43.3321	52.2531	54.2388	49.2	66.7696	69.638	120.853	47.9418	52.4925	61.3558	55.9203	70.7463	54.8113	99.5594	47.1	53.2694	90.701	61.0828	38.2063	41.5625	52.7422	35.2812	49.9375	55.8594	108.95	76.3433	70.8073
10.75	100.359	46.3211	41.5657	219.831	91.0545	92.8594	51.6344	107.599	61.0865	NaN	61.7196	50.8984	34.9849	61.2781	82.2943	85.7631	118.787	55.1746	50.0112	50.6884	51.7646	76.4437	43.3321	44.075	47.278	48.2844	67.7819	71.9479	120.853	48.8147	52.9272	61.5833	55.9289	70.8885	55.7966	87.5563	48.1812	55.5754	89.5135	52.5445	38.2063	40.225	53.0365	35.8625	52.4281	53.0406	107.938	65.4944	73.9271
11	103.513	45.9763	41.6298	201.109	90.4327	95.0563	52.9969	77.653	61.0737	NaN	61.7404	51.7865	34.6185	54.7656	82.6562	101.267	75.9418	56.5302	48.2537	50.959	52.9156	76.4437	42.2332	40.7656	43.8881	47.9875	68.3615	73.5078	127.312	49.125	52.3843	61.5833	55.1973	72.5797	57.3652	79.7781	48.7844	56.8556	88.3039	48.4975	38.0675	40.225	53.5807	36.3	56.0625	51.375	107.563	58.7743	76.8776
11.25	105.912	47.819	42.0769	183.478	90.4103	95.3531	53.3219	61.3125	60.2949	NaN	61.1442	53.7344	34.6379	54.7656	80.7943	122.007	53.0108	58.319	49.4531	52.1922	54.5942	76.4313	42.4272	38.6313	42.7649	47.4469	68.0944	72.8802	140.438	49.3147	52.8713	64.2516	55.4363	73.7426	59.6605	73.6156	48.8563	56.8556	87.7859	48.4975	37.5486	40.3	53.5807	37.4031	57.1969	49.9	105.933	53.0354	80.3542
11.5	107.374	46.8319	42.9728	167.75	89.9519	96.6156	54.1281	54.1767	60.7131	NaN	60.9808	56.5469	35.5172	55.7687	78.5182	144.343	42.1638	58.9806	49.9592	52.1922	55.8994	76.4313	43.5951	37.7531	42.5578	44.9438	68.0944	72.3542	150.061	49.028	54.5522	68.7965	54.8284	74.9853	61.6814	71.2562	48.8563	55.6056	87.71	50.8051	37.1389	40.0031	52.5234	37.5094	58.2313	49.5219	106.774	46.8731	84.2057
11.75	109.387	43.4116	45.734	145.484	90.9872	97.5781	54.4719	51.8039	60.5	NaN	60.8285	57.8438	37.0323	57.4781	78.0208	169.188	36.6228	58.9806	49.8824	54.0299	56.9026	77.0406	44.7817	36.8844	42.5578	44.9438	67.9436	67.8099	154.332	49.028	55.3396	71.8365	54.7721	74.9853	63.1507	67.1844	49.7687	53.6724	87.71	56.402	37.1042	38.2938	52.6432	37.0719	58.8719	49.5219	106.774	44.0653	87.7109
12	113.065	40.153	50.0978	121.531	91.758	96.2865	54.9937	51.5927	60.6763	NaN	60.0256	58.75	38.0151	56.6688	75.5859	188.045	33.0366	59.2866	49.7721	54.5597	58.836	77.8563	46.1231	36.7875	42.9049	43.5375	66.8689	62.3099	158.277	48.7888	55.1325	72.6651	54.9461	75.3971	64.6875	67.1844	50.2844	52.2284	90.0779	62.5674	36.7401	38.45	53.5599	37.2156	59.3219	50.1344	107.529	42.4571	91.3568
12.25	116.902	40.7004	55.9696	106.834	91.758	96.4476	55.0156	50.3384	61.2308	NaN	58.7484	59.849	38.0776	57.3563	74.974	196.526	31.9397	59.1078	50.2059	55.222	62.0568	78.4188	47.1063	37.0469	46.0261	40.7531	64.9743	59.013	162.478	48.7888	55.8769	73.8365	56.2059	75.2635	65.6017	64.8406	49.525	51.4009	91.9091	66.1397	36.7014	38.1375	52.3099	37.05	59.8406	51.5531	110.086	42.4571	94.1849
12.5	118.82	39.3901	63.2324	99.9094	91.2244	98.3346	55.0156	51.5388	62.0048	NaN	59.7308	58.849	38.7478	57.8937	75.0599	196.526	30.7823	58.934	50.2586	54.6698	65.6347	78.9844	48.6455	37.2563	50.8265	40.9625	62.7169	57.2109	164.196	49.8534	55.6922	75.7083	57.8873	74.8627	66.0674	62.9813	50.1656	50.4375	91.7727	67.8456	37.4187	37.5875	52.3099	37.05	60.9625	51.5531	113.729	43.2201	97.6823
12.75	119.847	39.556	68.3654	97.1	89.7404	98.6473	55.0969	52.1983	62.0048	NaN	59.7308	58.4922	40.0754	59.225	80.0859	194.649	30.7629	60.0469	50.5576	54.0373	68.9773	79.9188	48.959	36.9094	52.9683	42.0719	62.5306	55.6276	164.196	51.6552	56.0485	77.0176	59.6593	75.0625	66.9522	62.3844	51.3406	49.3793	90.2305	68.2488	36.3105	37.1156	53.3151	37.9188	63.8	52.5344	120.672	44.4347	103.253
13	121.762	39.6767	68.3654	95.7188	89.6603	100.67	55.5312	53.3836	62.1779	NaN	59.9487	58.4974	42.0259	64.2062	90.0625	178.965	31.6918	62.3099	50.2586	53.5429	69.8523	81.4469	49.5728	37.1344	52.9683	41.2031	64.0404	55.388	163.965	52.6724	56.625	78.609	60.2647	75.8505	67.0772	64.8688	51.2656	47.4233	84.4513	68.7463	36.0883	38.0906	53.1172	40.2719	65.6031	53.2656	132.956	45.3302	108.826
13.25	121.71	40.2004	68.3558	95.8719	89.4407	102.095	56.0969	54.3815	63.7837	NaN	60.7147	58.099	42.8578	69.0812	91.3229	148.295	32.6616	60.4232	50.9363	55.3638	67.5373	82.8844	49.5728	38.4406	52.7929	40.7906	63.6949	54.2891	159.888	52.6724	57.0224	80.9135	61.0012	75.076	67.886	62.3062	49.8906	44.834	84.4513	68.7463	35.5665	38.4406	51.9297	40.3656	67.3563	54.55	143.776	47.1455	113.5
13.5	123.657	39.6767	63.5481	98.3937	89.4407	104.489	57.8687	55.431	66.6202	NaN	61.1186	57.5443	43.5323	72.8186	91.3229	117.483	32.1659	63.1602	51.0833	54.472	69.7208	83.7469	49.7034	39.6313	52.5709	41.1063	64.3554	54.2214	159.888	52.7306	57.2556	82.9006	60.1373	76.2782	69.2794	60.7281	51.2437	43.0821	86.7597	67.6307	35.3512	39.0063	52.0026	41.4062	70.0469	55.8469	148.606	49.3545	117
13.75	126.123	40.0754	55.6378	106.362	89.9663	108.752	59.9344	56.2672	69.0769	NaN	61.1186	56.9974	44.3685	78.8669	80.0547	93.5373	34.0237	63.6953	51.1324	55.1119	68.1542	83.775	50.8843	42.3937	52.5709	41.575	64.7831	55.3672	160.155	52.3599	58.0131	83.7628	60.1373	77.8309	71.9865	60.7281	54.1625	41.7687	97.276	65.5316	35.0446	42.0469	53.375	43.4031	74.0187	58.125	150.516	51.625	119.664
14	128.923	40.9849	50.4119	110.772	89.9663	112.446	62.0688	56.3039	71.6522	NaN	61.7308	56.862	45.0086	90.2027	66.8203	78.2444	34.0668	63.6953	50.7451	54.9459	68.4692	83.6063	52.1101	42.4656	52.9291	42.2719	64.8002	57.8125	163.788	52.4806	58.4459	85.8061	59.1029	79.9338	71.1287	58.3219	54.3188	40.4925	104.966	60.9375	34.7679	43.5312	53.7266	43.625	76.7969	63.5844	156.131	55.694	123.247
14.25	131.761	41.1358	47.4071	112.953	90.391	115.013	64.4938	58.8707	74.7484	NaN	62.9583	56.7865	44.8125	106.163	56.9974	69.7556	33.5151	64.2943	51.6998	56.1735	70.5779	83.6063	52.9347	41.8406	53.8097	43.2563	64.8002	62.0286	168.627	52.7953	59.3489	88.508	57.7941	83.0576	71.3676	58.2938	56.3	39.7332	109.758	55.7578	33.4474	46.0156	56.7526	44.3844	77.7094	70	163.029	62.2481	127.258
14.5	135.018	40.7953	44.4679	116.991	91.8381	116.978	65.3656	61.5754	77.8638	NaN	64.6298	55.6432	45.819	122.266	50.7891	64.4422	34.2823	65.1849	51.5858	56.1735	72.6786	83.6063	52.9347	42.1938	54.028	44.7094	66.4963	64.8568	169.321	53.7349	60.8097	91.109	57.2353	83.0576	72.1569	58.2938	58.2313	39.25	112.989	54.1797	33.5575	46.8219	60.4635	45.9406	78.1437	74.9406	165.122	69.9123	130.341
14.75	136.468	41.7134	43.8894	128.184	91.7019	118.937	65.1406	64.8966	82.484	NaN	64.6619	56.9245	46.3556	150.516	48.5521	61.2276	37.3254	65.2318	52.3321	56.4646	75.3669	83.1219	53.6343	45.4594	54.028	44.7094	69.1507	66.1849	169.321	54.3211	62.5112	92.6074	55.9608	86.0919	72.1605	60.2094	61.2563	38.9571	114.761	53.349	35.1458	50.125	60.9688	47.0063	79.2781	79.0844	165.122	76.6399	133.062
15	141.009	41.3966	43.5385	140.863	93.8029	122.069	65.1875	68.9828	88.1875	NaN	66.1939	58.1458	45.3728	302.228	46.7318	58.0896	40.0366	66.237	53.0368	56.6847	78.086	82.2389	54.6045	48.1781	53.7761	44.8719	70.3995	67.6589	166.942	54.4526	64.2537	93.7949	54.6556	91.5123	72.1605	61.4594	61.2563	37.9496	117.3	53.6901	36.2024	51.9688	60.9688	47.8062	80.5563	81.7156	160.75	83.6978	135.156
15.25	147.929	40.7716	44.6538	151.659	95.3269	124.312	65.0094	72.8103	95.6266	NaN	66.9535	58.8984	45.0366	427.244	46.1979	56.1287	43.9203	65.5026	53.7659	56.819	78.8393	82.6287	56.6959	53.9094	53.1362	45.5469	70.3995	67.6589	166.171	54.9009	65.778	94.9631	53.3309	101.811	72.7819	61.8969	61.725	36.0951	120.115	56.0312	38.3998	52.8062	59.7708	48.7406	83.5406	81.7188	153.151	91.2612	137.461
15.5	152.303	41.0754	45.734	159.828	95.609	125.81	64.5656	75.3599	104.955	NaN	66.1939	60	45.0366	502.41	46.888	54.709	45.8448	66.3099	54.3199	57.722	79.8019	81.4123	59.0187	59.075	52.541	48.6281	69.9289	64.6927	166.171	55.4461	66.597	94.9631	52.902	117.397	72.9951	65.375	61.6812	35.3619	122.422	55.8359	39.5317	52.8062	58.3516	50.3188	87.2656	79.3187	145.357	96.3284	139.76
15.75	153.653	41.9009	47.0048	159.828	96.4038	126.873	63.7875	78.6379	113.312	NaN	66.2067	60.7526	45.0366	573.619	48.7448	54.709	47.0496	69.0312	54.973	56.8228	80.9318	81.6045	59.0187	61.4719	52.5914	51.4281	68.9289	61.4104	167.54	55.4461	68.1063	95.2548	52.5368	126.287	73.6618	71.3594	61.6812	34.9627	125.886	52.8516	40.4752	52.8062	57.3854	50.6187	90.4344	78.2531	139.133	100.519	139.76
16	157.876	42.2996	48.7772	158.369	97.3125	127.728	63.4844	85.0797	120.508	NaN	67.7051	61.3906	44.2198	481.946	51.862	56.681	47.3233	70.474	55.3885	56.8228	81.6688	81.4664	59.7985	62.0438	54.0131	51.6406	68.1814	56.8687	171.889	56.3297	70.0765	96.8205	52.4007	126.287	74.4498	75.2125	61.6313	34.2705	131.881	52.5	40.871	55.4781	56.3177	52.3719	91.9531	76.5563	134.026	105.582	142.013
16.25	163.113	44.4073	50.734	148.35	96.6971	128.246	62.825	89.7435	128.231	NaN	69.4599	61.4375	43.2371	415.09	57.2812	60.0261	48.0905	68.4922	57.4228	57.9347	81.7906	82.4347	59.472	64.1094	54.8862	52.3312	67.7255	53.1938	174.575	56.8168	70.0765	99.2147	52.2353	117.736	75.3076	77.8	61.6313	34.4254	138.213	48.7318	40.871	55.0125	56.3177	54.1812	93.7438	75.0687	131.135	110.646	144.352
16.5	166.15	46.3793	53.5577	135.619	97.0833	128.657	63.0938	93.3922	135.963	NaN	69.9407	61.5443	42.6078	431.34	67.3229	63.5877	48.3039	68.6745	59.3002	58.4216	81.7906	81.8451	59.472	64.7281	54.8862	52.6562	67.7255	50.5187	175.341	56.556	71.7313	96.891	51.7255	94.8187	75.1679	81.2594	61.2	34.3955	143.881	48.1276	40.6151	54.4813	56.3177	55.0063	95.3906	74.0906	128.37	110.646	147.464
16.75	166.891	48.3341	56.3766	122.287	97.8574	128.246	61.8125	95.5302	138.03	NaN	69.9407	61.1745	43.9526	NaN	87.4271	71.6549	50.1293	69.2031	61.326	58.681	78.9432	82.375	59.8806	65.2281	55.7127	53.3469	67.5417	49.1281	175.341	56.6293	71.7313	99.7035	51.9081	80.6906	75.1679	84.7812	60.0125	34.1194	143.881	48.1276	39.2927	54.4813	56.1146	56.075	96.5	73.5969	123.498	110.552	151.716
17	167.886	50.097	59.3606	114.231	98.7115	127.248	62.15	100.586	138.03	NaN	69.4471	61.5417	43.9224	NaN	109.471	83.1493	52.1789	66.6589	63.3848	58.681	75.5633	83.8993	61.3321	67.8844	54.1679	55.0344	68.065	49	174.83	56.7241	72.7817	100.971	51.0588	74.475	75.5233	87.6906	58.175	34.4179	135.773	50.0781	36.6984	49.7031	55.1641	57.0063	97.8937	72.8594	118.851	104.726	156.573
17.25	168.641	49.4159	64.367	108.469	100.386	124.951	60.75	106.817	134.099	NaN	69.5897	61.737	43.9224	NaN	130.049	94.5261	55.1552	64.638	63.8762	58.1866	71.349	86.0373	62.4366	67.8844	53.9627	57	70.8456	48.3281	173.13	57.0323	73.521	101.939	49.9669	69.6375	76.4963	90.9781	58.0003	35.2891	125.623	52.6719	34.1746	46.4906	55.6641	58.7563	98.1375	70.9844	116.365	95.5616	158.604
17.5	169.397	49.8427	69.3766	105.244	102.066	122.687	60.5781	106.817	123.492	NaN	69.3622	62.5677	44.5582	NaN	151.224	110.295	57.6703	66.3229	64.7708	58.0951	66.724	86.0373	62.8396	67.8312	52.8746	58.1125	74.7402	48.4375	170.928	57.8491	73.5361	103.067	49.761	66.6594	75.5919	94.9969	58.2629	35.6076	118.448	53.7995	32.9673	46.5969	56.0495	60.7969	98.1375	68.825	113.154	88.2164	161.021
17.75	170.238	47.9526	72.226	104.832	103.561	120.287	59.5063	102.362	103.982	NaN	70.4359	63.3568	45.6164	NaN	172.836	132.302	59.2608	65.1979	63.8848	58.5037	63.6364	87.375	62.6866	66.0062	54.5574	58.1125	76.6483	49.2031	167.819	59	73.5361	104.638	50.4608	64.7062	76.4718	96.4938	59.3773	37.1064	116.752	55.4036	32.9673	44.5344	56.0495	62.3922	98.8812	66.8469	112.055	80.5261	163.57
18	173.011	47.6315	72.226	104.832	106.067	118.731	59.9813	101.821	83.9455	NaN	70.4359	64.9766	50.9095	NaN	194.979	149.946	60.056	64.3568	66.3738	58.1642	62.4724	87.375	63.2369	64.175	53.1219	56.9625	76.6483	49.75	163.309	60.2953	72.7281	105.553	50.0723	64.7062	77.2696	97.2719	58.4052	37.5702	117.412	55.4036	33.1756	43.7281	54.9714	63.2443	98.1375	65.1625	112.055	73.8228	163.911
18.25	176.852	45.9375	71.8285	106.154	108.827	118.731	59.9813	94.1897	74.0833	NaN	72.0064	67.5573	53.8103	NaN	208.161	151.418	61.5043	65.9896	75.2635	58.5784	61.586	87.9142	64.3321	61.3281	54.5574	56.1906	75.7243	50.8687	158.298	62.0668	72.7281	106.644	50.5049	65.8031	77.8775	97.2719	59.4957	38.6086	117.412	53.3802	33.7669	43.8281	56.3385	64.6667	97.45	65.3063	111.802	67.8526	164.19
18.5	179.225	45.9375	68.6058	108.115	110.452	117.892	59.2687	86.6228	69.9199	NaN	71.4888	67.4974	56.181	NaN	208.161	151.418	63.9763	67.6484	84.9069	59.1996	61.586	87.7052	65.5112	58.5781	54.6094	55.1375	73.8162	52.8438	156.526	62.9914	73.0156	107.511	50.6863	68.9688	78.6654	99.2062	60.1897	39.3103	108.495	53.0391	33.5744	42.9688	55.3021	67.6432	98.1844	64.1688	112.56	64.4123	164.5
18.75	180.939	44.0453	64.8606	113.188	111.886	118.338	59.2687	81.4871	67.4439	NaN	73.3542	68.7422	56.181	NaN	200.253	136.215	67.3685	68.8099	83.9252	59.1996	61.1899	86.5093	64.9963	56.9594	55.8531	54.6656	70.6716	55.0844	156.526	62.9914	72.4313	110.099	50.5576	73.1813	78.6654	102.556	60.1897	40.0493	100.352	NaN	33.4563	41.7938	54.0052	70.9479	98.3719	64.1688	113.373	64.4123	164.5
19	183.164	44.6638	59.6538	121.341	115.535	117.86	58.6281	77.403	64.9936	NaN	71.6106	69.724	52.2134	NaN	170.617	112.407	73.2543	70.3385	83.9252	59	61.0958	85.944	67.7257	55.8	57.3813	53.9813	67.5441	56.9844	155.853	63.1961	71.7687	113.572	50.2402	77.65	78.2757	105.062	59.0302	40.2533	95.4919	NaN	33.1905	41.8188	52.7812	71.7083	97.8719	63.1938	114.58	63.7052	165.857
19.25	183.33	42.6659	53.5865	130.771	117.716	119.205	55.6531	72.1789	63.9343	NaN	71.6106	69.724	50.2478	NaN	136.76	90.9496	80.8427	74.6536	72.9473	58.9011	62.7922	86.9795	71.528	56.1063	58.5875	52.3937	65.864	59.0969	155.853	63.1659	71.7687	114.495	50.5576	82.0312	77.4093	105.062	58.9483	40.6239	90.7597	NaN	33.1905	40.7812	52.625	72.4193	97.3125	64.0062	115.763	63.2668	169.336
19.5	185.083	41.2349	50.1651	137.799	120.579	117.91	53.3125	65.8556	63.9599	NaN	71.3013	69.7292	49.9978	NaN	104.786	79.4664	86.319	80.1094	62.4225	57.9104	66.5081	85.7239	68.8713	56.1063	59.9281	51.1812	64.1826	62.5656	154.713	62.7177	71.5375	114.817	49.299	85.4156	75.6593	102.341	57.6875	41.2379	NaN	NaN	33.4802	40.7812	51.7188	71.3255	96.4969	62.7906	120.248	62.7519	173.091
19.75	188.062	39.9267	48.141	143.177	121.744	120.175	52.6844	62.1078	65.0657	NaN	70.8558	71.3359	49.9978	NaN	79.9323	70.1287	89.6164	83.2057	55.2604	57.9104	70.2532	84.597	67.3414	58.1031	62.1812	50.4094	62.7586	69.9219	150.651	62.9806	71.5375	115.412	48.8787	87.9875	75.6593	93.7625	57.0302	43.3311	NaN	NaN	34.5823	42.3188	50.7135	70.2031	95.1344	62.4062	126.606	62.7519	177.539
20	187.822	40.9569	47.0593	152.349	122.019	118.832	52.6844	62.1078	65.0833	NaN	70.4183	72.9115	49.222	NaN	67.4349	61.6231	92.8556	82.3594	50.1987	58.9534	74.9919	84.4571	67.278	58.3687	63.225	49.9813	60.6936	77.975	147.776	62.9806	71.6594	115.412	48.4743	88.7906	75.6593	87.2625	56.0366	46.6228	NaN	NaN	35.5486	42.3188	49.6276	67.3073	94.6969	62.4062	131.782	62.7519	182.013
20.25	191.322	40.278	46.9551	166.688	123.915	120.851	53.8312	63.1897	65.0833	NaN	70.5881	74.112	49.222	NaN	63.2083	58.7052	93.5086	82.8438	48.3958	57.6959	77.4367	82.959	60.6586	58.3687	64.9781	49.9813	60.1838	82.1219	144.458	63.8578	73.0094	117.596	49.5294	89.9437	76.027	83.9719	54.7134	49.6765	NaN	NaN	36.0159	41.8937	50.5599	65.2812	93.5406	64.0281	137.476	64.9067	187.529
20.5	193.648	42.2823	46.4054	182.656	127.21	120.618	53.8312	66.0194	64.7869	NaN	70.7083	75.0807	49.6703	NaN	63.2083	58.25	96.0991	81.9896	47.6927	56.1754	79.763	81.4347	55.2164	59.3062	64.9781	50.3563	60.6324	83.6594	139.436	65.8276	73.0094	121.061	49.5294	89.9437	77.3738	81.0281	56.0366	52.08	NaN	NaN	36.5367	42.9719	50.724	63.5573	93.4844	66.2812	144.208	69.6567	192.109
20.75	194.787	43.6358	47.2596	195.182	130.163	122.229	55.5656	72.681	63.4407	NaN	70.4215	76.5781	48.3491	NaN	62.7057	57.3451	98.7263	81.9896	47.6927	57.2257	82.6705	79.3993	51.2369	58.5094	63.6812	50.3563	60.5404	83.6594	134.441	67.8599	71.7094	123.389	49.5294	89.8438	78.9681	81.2219	56.3513	54.7303	NaN	NaN	36.3611	42.9719	51.526	61.7109	93.5969	68.0062	147.297	75	194.734
21	193.95	44.5022	47.2596	205.104	133.245	123.024	55.75	78.2177	63.5737	NaN	70.4215	76.7786	48.3491	NaN	63.9818	57.3451	100.838	83.4714	48.6302	57.0877	85.9416	77.9086	51.1269	57.7219	62.2281	49.8188	60.2757	84.8094	128.67	67.8707	71.0563	124.354	49.788	89.8187	77.8431	86.675	54.931	55.6656	NaN	NaN	36.7381	43.675	53.0547	60.4505	93.5969	68.0062	147.297	80.069	194.734
21.25	193.95	45.0948	47.3205	216.826	136.356	125.104	55.5375	81.6659	63.5737	NaN	67.4808	76.7786	49.1401	NaN	65.987	57.4963	105.114	91.0677	49.6406	56.2985	88.1331	77.1231	49.0187	58.6531	62.2313	48.9594	60.3799	86.4437	121.22	68.5582	70.4844	124.284	50.6275	89.8187	79.3725	85.3438	54.8448	55.6656	NaN	NaN	36.3611	46.0125	53.237	59.9818	90.9302	67.6906	146.263	84.1791	192.893
21.5	193.772	46.875	47.7772	219.943	139.122	128.733	55.325	86.7672	68.0256	NaN	67.4808	76.7682	49.4159	NaN	66.6094	60.028	113.006	102.055	50.5469	56.2556	88.1331	76.0914	50.1604	60.825	62.2313	49.2437	60.4828	86.8875	113.357	68.2371	69	124.284	52.2819	89.9531	79.511	85.7375	54.4181	55.08	NaN	NaN	36.3095	46.0187	52.8464	58.7865	89.8557	66.5719	142.266	89.153	188.664
21.75	196.756	48.3578	49.5497	219.943	141.372	128.733	55.4906	97.1315	74.859	NaN	68.9038	74.8255	49.7651	NaN	67.1901	63.2127	121.405	106.49	52.6667	56.1716	86.4334	74.5821	54.4963	61.6875	64.35	48.2781	61.0748	84.7594	112.933	68.5323	67.4344	123.83	53.9252	91.4313	81.2451	85.7375	52.6875	51.0395	NaN	NaN	36.5129	47.15	52.8464	59.3568	88.7031	66.5719	135.073	97.7817	181.643
22	196.217	48.3578	50.5753	217.924	143.45	130.153	54.7906	116.024	82.1715	NaN	71.2853	73.2891	51.6164	NaN	68.0052	64.181	129.946	106.49	55.8464	56.2351	81.9464	72.8731	59.0653	62.4281	64.35	47.1469	62.4645	84.55	112.26	68.5323	66.4344	122.571	55.8652	94.925	82.2917	84.0281	52.6875	44.5461	NaN	NaN	36.3363	45.9906	53.6745	58.0677	88.2214	66.3094	129.77	105.608	173.135
22.25	198.422	48.2284	52.2917	210.797	144.686	127.634	54.1594	139.078	88.476	NaN	78.133	73.2943	52.8427	NaN	67.651	64.9925	137.97	105.628	58.4323	56.2034	78.8766	71.9198	62.1549	62.5312	64.2656	46.9469	62.9191	80.9313	115.681	68.7651	66.4344	122.571	56.6691	97.5625	82.962	81.9313	53.5194	39.3333	NaN	NaN	35.6994	44.4531	52.763	56.3307	87.6094	65.8563	127.604	107.188	161.102
22.5	198.422	46.3233	52.875	202.964	146.788	124.265	52.2906	147.002	92.4151	NaN	83.1891	75.5729	51.5539	NaN	68.3177	67.4049	142.793	104.201	61.8932	56.7052	76.0097	71.2332	63.2481	61.6437	66.5656	46.5219	63.3566	74.925	117.721	68.0776	66.5375	123.247	58.4363	97.9781	83.136	82.3781	55.6099	36.432	NaN	NaN	36.1577	44.2437	53.0443	57.9948	88.5573	64.9844	126.104	107.188	144.583
22.75	197.722	44.4418	53.9119	194.656	149.663	122.34	51.1688	150.291	97.234	NaN	87.9647	73.4844	53.0819	NaN	73.3828	73.0634	147.711	103.81	67.862	57.959	71.4302	70.7295	64.4552	59.8906	63.5375	46.4281	62.9277	69.7188	117.721	68.1724	66.5375	124.128	61.4449	97.2844	84.0895	83.3812	56.3664	34.9079	NaN	NaN	36.7857	45.8719	53.625	57.9948	88.7865	60.8844	123.961	102.177	127.901
23	195.843	43.0797	55.5304	188.331	151.962	122.83	50.7625	145.06	102.207	NaN	91.9151	75.8203	53.0819	NaN	82.151	81.2668	153.022	103.305	73.0208	59.0466	67.7711	70.8657	66.6381	56.5812	63.5375	46.7281	62.9277	66.9313	117.321	67.3707	66.9875	126.306	63.1397	97.1969	85.0012	84.5563	56.722	34.1754	NaN	NaN	36.7262	45.6625	53.9557	58.6953	89.2734	56.2844	121.551	97.5765	116.5
23.25	195.938	42.9957	55.5304	189.724	150.679	122.371	50.7625	150.291	102.207	NaN	91.9151	76.4479	53.4138	NaN	80.8177	81.2668	153.022	104.305	73.0208	59.0149	67.7711	71.0392	66.6157	56.6562	63.6531	47.2281	62.5012	66.9313	116.808	67.3707	68.0938	128.341	63.1397	97.7	85.0012	83.3812	56.722	34.2851	NaN	NaN	36.4385	45.6625	53.625	57.1484	88.8281	56.2844	121.551	97.5765	116.5
[truncated: 81 more columns]

## Sheet: TimeTraces UV3 YFP
Time (hours)	Cell 1	Cell 2	Cell 3	Cell 4	Cell 5	Cell 6	Cell 7	Cell 8	Cell 9	Cell 10	Cell 11	Cell 12	Cell 13	Cell 14	Cell 15	Cell 16	Cell 17	Cell 18	Cell 19	Cell 20	Cell 21	Cell 22	Cell 23	Cell 24	Cell 25	Cell 26	Cell 27	Cell 28	Cell 29	Cell 30	Cell 31	Cell 32	Cell 33	Cell 34	Cell 35	Cell 36	Cell 37	Cell 38	Cell 39	Cell 40	Cell 41	Cell 42	Cell 43	Cell 44	Cell 45	Cell 46	Cell 47	Cell 48	Cell 49
0	101.103	13.5417	17.3654	52.2594	20.8558	42.5031	13.8906	21.5797	16.4744	18.3787	21.2131	20.1536	12.2909	14.7022	24.5448	21.4832	15.1818	13.9224	19.375	16.8806	14.6062	27.8562	22.2836	14.8061	17.2257	15.7008	37.8064	47.5944	18.4263	17.4203	17.1381	18.7612	20.7402	26.8554	25.152	27.4722	22.7631	13.5833	32.0784	19.7233	17.4812	18.6812	18.8542	13.225	13.4125	11.3906	142.964	75.5237	20.5729
0.25	101.103	13.617	17.4199	51.7844	21.1619	42.5031	13.9594	21.3811	16.4696	18.6066	21.2131	21.0234	12.5905	14.8529	24.6567	21.4832	15.2078	14.0668	19.5187	17.556	14.6062	27.8562	22.3489	15.3702	17.8993	15.8427	37.8064	48.0404	18.5545	17.4203	17.3433	18.7612	21.3248	26.4926	25.152	27.7361	22.4534	13.5833	32.0784	19.7233	17.3542	19.35	19.9583	12.375	13.6531	11.0219	142.964	75.5237	21.6615
0.5	98.08	14.1779	18.0417	53.0281	21.3638	39.3219	14.2344	21.4669	16.4792	18.538	22.1907	22.0208	13.4849	15.3725	24.6567	20.6269	15.9529	14.6121	20.6437	18.6063	15.05	26.4688	24.9664	16.1202	19.1679	16.0744	33.8174	46.7218	18.5497	17.4655	17.5429	18.7019	22.0895	27.2096	29.2843	28.0694	22.4534	13.6554	34.6985	20.927	17.3542	19.7937	22.2995	12.7688	13.7188	11.4594	145.622	77.3901	23.5677
0.75	92.9364	13.617	18.4792	53.875	22.9936	36.175	14.3906	21.2892	16.9311	18.4596	23.3397	23.4141	13.1638	15.1029	25.7071	20.0224	15.8506	14.7694	23.6213	17.2743	13.675	24.6719	31.2183	16.1811	19.3955	15.8848	28.7549	44.5613	18.5497	17.4655	17.5429	18.2997	23.9963	28.9265	38.1103	27.4206	22.125	13.3125	40.0723	22.8525	17.2391	19.4094	22.0547	12.2969	13.5437	10.7406	147.297	78.6767	24.2891
1	87.5241	13.6811	19.2885	54.2437	28.351	33.4406	14.8875	21.0907	17.0064	18.2341	25.7228	27.987	13.5884	15.7537	27.5914	20.0224	15.9984	14.7694	30.0466	17.1026	12.7656	24.0219	41.4459	16.3494	20.2817	15.8848	24.8456	41.4387	18.4199	17.125	17.4963	17.5705	25.6434	36.0429	51.7966	27.0714	21.7743	13.2276	48.7316	24.3427	17.2302	19.2688	22.6797	12.3375	13.2906	10.0844	147.297	78.6767	27.6016
1.25	82.1053	13.5048	20.2676	53.7	35.6907	30.225	14.8875	21.076	16.6346	18.3456	28.641	34.276	13.9655	16.9885	30.056	19.5858	15.9481	14.7241	39.6082	17.709	12.7156	23.6344	53.1474	16.3494	20.3601	15.5281	21.9755	37.5662	18.6458	17.2371	18.1399	17.3462	27.3615	45.4007	69.4216	27.8859	20.0819	12.9679	59.663	26.5183	16.9722	19.85	22.6797	12.025	13.2906	9.93437	148.688	77.7996	30.5885
1.5	79.3213	13.9119	21.641	54.7656	43.4375	27.1531	15.1687	20.6434	16.1827	18.3407	32.4231	41.4479	14.0927	18.3366	31.8004	19.7295	15.4237	14.4138	50.3955	17.1455	13.1969	23.3906	64.9403	15.5994	20.2183	14.9831	20.0012	32.8321	18.3686	17.3147	18.1101	17.1506	27.5539	53.8039	90.1397	28.7302	17.2672	13.0641	71.212	29.9846	16.5347	19.2688	21.724	12.025	12.8844	10.7844	147.104	73.7931	33.8646
1.75	77.7522	13.7228	22.9295	54.9719	51.9519	25.3562	14.5188	19.7083	15.7981	18.1618	37.0769	49.6927	13.8427	19.7031	34.4422	20.6175	14.8961	14.1789	60.5728	16.9049	12.8187	22.8813	79.1119	15.6154	20.3134	14.9831	19.0613	28.1495	17.8718	17.3707	18.1399	16.9792	27.598	61.4473	113.737	27.2314	15.4594	13.0641	81.9203	33.9775	16.8194	18.8156	20.7604	11.6625	12.8844	11.125	144.893	68.556	37.8854
2	75.9408	14.7372	24.1667	56.9125	61.0321	24.4563	14.6687	18.9669	15.7981	17.6324	42.9728	58.3464	14.0043	19.7031	37.8302	21.9571	14.3149	14.1789	69.8806	17.1455	12.7812	22.225	97.2034	15.2228	20.7295	14.4157	19.0098	24.6213	17.625	17.3707	17.5019	17.0801	27.4044	67.5711	137.26	28.344	15.4406	13.0641	91.1679	37.9831	16.4236	18.5188	19.862	11.6062	12.9031	11.5219	144.006	62.528	41.8151
2.25	76.7007	15.9631	25.391	56.4438	68.5673	23.5594	14.5188	18.511	16.0449	17.4338	50.516	65.4922	14.1293	18.4531	40.0914	23.7537	14.2565	14.1789	76.4459	17.5336	13.2531	22.1562	113.728	15.4455	20.3675	15.3553	18.6336	22.3542	18.0833	17.6746	17.5019	16.8077	25.6336	71.4338	153.554	28.0129	15.3719	13.1298	99.3407	42.6938	16.7728	18.6781	19.1328	11.5625	12.3688	12.7438	145.873	57.1207	45.7214
2.5	79.1261	17.3157	26.3494	57.0375	73.1939	23.6469	14.5625	18.511	17.1154	16.4792	58.2276	71.0286	13.8987	17.3932	41.5578	25.8265	14.3084	14.0453	80.4104	17.5112	12.9563	21.3844	125.604	15.7276	20.2948	16.1756	18.8272	20.8836	17.8702	18.0216	17.1884	16.8077	23.4669	72.3211	166.792	25.7188	16.2094	13.25	104.017	48.0267	16.3304	18.6781	18.7161	11.65	12.925	13.0437	148.347	52.1703	49.849
2.75	80.2377	19.0385	27.3109	55.7094	76.2644	24.4438	14.1625	20.1716	17.633	16.4792	65.0369	76.0729	14.0366	16.625	44.709	28.1996	14.7711	14.3922	84.3153	17.8302	12.9625	20.8844	136.946	16.4295	20.8153	16.9789	18.8811	19.6765	18.1939	18.1293	17.166	16.9712	22.2917	72.3211	190.782	23.6062	16.7563	13.4984	104.017	48.9004	17.0615	18.9563	18.7161	11.65	13.1594	12.1219	156.464	45.3836	52.9479
3	83.8633	19.1234	28.6683	54.1594	79.5449	24.0875	14.0281	23.2206	17.9295	17.223	71.383	80.3802	14.4332	16.3151	46.2146	30.7687	14.8003	13.7371	87.1157	17.9049	13.2531	20.7563	146.894	17.0657	20.6735	17.0885	19.5037	18.4301	18.3109	18.1509	17.166	17.0657	21.0453	68.3922	221.067	22.6281	17.5312	13.7051	102.864	48.9004	17.0615	18.875	18.3828	11.9281	12.8844	11.0719	162.841	37.7134	55.8906
3.25	89.5245	19.1234	30.6923	51.775	83.1026	25.225	13.7156	25.4522	18.1587	17.5025	77.4872	82.4062	14.4634	16.9323	49.3022	33.5037	15.2159	13.4591	87.2537	17.8899	13.4969	20.7125	146.894	17.9856	20.2519	18.0604	19.7794	18.2206	18.4167	18.0043	17.3358	17.1266	21.0453	59.0797	244.494	21.6375	19.65	14.7308	95.4975	43.98	17.0446	18.7063	18.2448	12.0906	12.6094	10.6875	168.308	31.7823	59.0755
3.5	94.5368	18.4343	32.6923	49.5594	86.6763	25.7344	13.4187	25.4522	18.4792	18.0061	82.1603	82.9271	14.7047	17.7214	49.4714	36.5914	16.1656	13.4698	87.2537	17.6175	13.4969	20.7281	156.326	17.781	20.472	19.1587	20.3566	18.1667	18.4167	18.1509	17.819	17.5625	21.2708	47.6716	256.86	21.4906	22.2094	14.7692	82.1949	37.7321	17.2312	18.3188	18.237	12.2125	12.8594	10.3	174.185	26.625	60.7422
3.75	96.7341	17.2147	33.8814	46.5562	89.8542	26.2156	13.4187	24.6667	18.6138	18.886	85.0481	82.612	14.9095	17.7292	46.8067	40.944	17.4756	13.8103	83.4832	17.2687	13.7719	21.0781	152.509	17.781	20.8507	20.8525	20.8529	18.2623	18.7564	18.1142	18.0896	17.8285	21.989	36.2034	258.744	21.4906	23.4125	14.8862	61.3002	33.754	17.9881	17.7812	18.1302	12.2125	12.65	10.3	179.571	21.4957	60.7422
4	98.0588	16.3782	34.9327	44.1375	90.3558	27.05	13.7688	22.2525	20.0224	19.5441	85.4263	82.612	15.2155	17.3906	42.1877	46.4403	18.8994	13.7974	75.8172	17.2687	13.9327	22.1844	140.647	16.7198	20.8507	20.8525	20.9412	18.973	19.4391	18.2198	18.1045	18.1522	21.6826	27.538	258.949	23.4937	24.0938	14.8654	39.2083	31.3512	17.3502	17.7812	18.237	12.5094	12.7937	10.6844	185.831	18.194	60.5286
4.25	97.9767	16.2083	36.8958	43.8344	91.3574	27.7063	13.775	19.0441	21.8429	19.5441	85.4263	81.7188	15.0797	17.9479	35.9062	50.1828	19.7922	13.7974	65.7369	17.4328	14.2148	22.9344	127.726	15.6594	21.2201	20.6521	21.4363	19.6078	20.6426	18.0841	18.1045	18.5593	21.9828	23.8824	257.673	27.9656	25.2656	14.1811	26.3787	28.8571	17.3502	17.9844	18.5443	12.8906	13.2375	10.9688	192.825	17.625	59.4115
4.5	97.3701	16.3253	39.8718	43.8344	90.8125	28.2094	13.8313	16.7439	22.9712	19.8395	83.9167	78.1641	15.0797	18.7005	31.7917	53.306	20.9694	13.2888	51.2854	18.0653	14.4711	23.4688	137.168	15.5687	21.2201	19.4517	21.6912	20.2426	21.5497	18.4547	18.3787	19.2356	21.9828	22.7488	255.768	33.1594	25.7125	14.1269	22.6532	26.1964	18.2887	18.1281	19.1302	13.0625	13.8313	11.5906	198.989	16.9612	56.4219
4.75	99.4498	16.5128	42.8381	45.95	89.2372	28.6062	14.3125	15.163	24.5208	20.1152	81.1362	71.7604	14.9009	19.8203	29.276	57.5951	20.9694	13.8966	34.7668	18.4272	14.6813	23.7156	135.306	14.9406	21.1642	17.5938	21.7463	20.7574	22.484	18.4547	18.0541	19.7356	22.5086	22.0515	252.05	37.6844	25.7125	14.0134	22.4522	24.4405	18.5863	18.0813	18.8568	13.0625	14.0062	12.05	202.763	16.7155	51.6589
5	101.033	16.2484	44.6939	47.775	89.1587	29.6219	14.3125	14.6471	27.8798	20.0637	78.4343	63.875	14.6767	21.2557	26.2917	60.5392	19.8394	13.9591	23.6437	18.666	14.5584	23.7156	151.138	14.9906	20.5448	17.5938	22.0098	20.7574	24.2548	18.7177	17.9515	19.7356	22.8615	22.0515	242.353	43.4594	26.25	13.7759	22.2512	23.5281	18.5139	18.0813	18.8568	12.975	14.1156	12.6531	206.58	16.5366	46.3047
5.25	96.0049	16.5865	45.9231	49.7	90.6266	30.6875	13.9531	14.6471	32.1587	20.5025	73.0256	55.1901	14.6767	23.1047	25.2604	60.5392	19.0453	14.3858	19.2425	18.5616	14.5584	23.9875	157.89	14.5062	19.9608	17.5875	22.3382	20.7022	26.2772	18.6293	17.5373	19.5369	23.5858	21.4779	225.509	49.8062	25.5312	13.7759	22.3971	22.966	18.5139	17.875	18.6641	12.7781	14.0062	12.0344	212.226	16.5366	41.75
5.5	96.0049	16.5769	46.4391	50.8438	89.1042	31.2563	14.0625	15.5282	36.2772	21.1471	62.7901	45.5495	14.8685	25.2063	25.2604	59.959	18.3578	14.4677	17.9608	18.1642	14.4383	24.5656	157.89	14.7	19.5578	18.325	22.8615	20.5257	26.9279	18.8341	17.8451	19.6651	24.2463	21.2488	199.192	55.9531	24.6625	14.1358	22.8603	22.5636	18.2788	17.7156	18.6745	12.7875	14.1156	12.6531	216.589	16.1552	37.4089
5.75	92.5809	16.2468	46.7356	51.2969	88.4631	31.9531	13.9844	16.6152	40.4423	22.4622	50.4423	36.7604	15.1034	25.3906	24.9896	57.1399	18.3578	14.875	17.3675	17.8918	14.4383	25.2469	147.748	14.7	19.5578	18.8562	23.6115	20.8015	27.2917	18.931	17.8451	19.9119	24.9743	21.5	161.591	63.0281	23.6969	13.7845	22.9877	22.8235	17.9911	17.5031	18.1875	12.3719	14	12.7312	218.864	16.2349	33.3802
6	82.549	16.5	47.5304	51.2969	88.3638	33.0375	13.9563	17.6348	45.492	24.4639	38.649	30.1823	14.8233	25.6062	23.9844	48.8134	21.2543	14.9181	16.7108	17.6511	14.1591	25.8906	129.627	15.2344	19.6847	19.4656	24.3725	20.2623	27.2917	18.931	18.0522	19.8285	24.9853	21.8297	111.162	67.6094	22.5969	14.5151	23.0135	22.8235	17.3889	17.5031	18.8568	12.8031	14.1281	12.9938	220.8	16.1918	30.4115
6.25	75.5135	16.6971	48.3766	50.9219	85.3654	33.1	13.9156	19.1217	51.2292	25.6689	30.0048	25.4583	15.028	25.8125	23.3177	40.7649	26.5366	14.4418	16.4104	17.6511	14.513	26.2563	110.588	15.8313	19.472	20.1094	24.3725	20.1434	27.516	18.9181	17.9776	19.734	25.3235	21.8297	59.6765	70.7938	22.0969	14.6228	23.1078	22.8838	17.126	17.6062	18.9219	12.3469	13.8781	13.2469	221.912	17.1616	27.7474
6.5	70.4142	16.4295	49.0064	50.475	81.5545	33.1	13.9437	20.3383	56.5128	26.1983	25.8045	22.4375	14.528	26.2031	22.0286	35.8881	30.2629	13.8384	16.4104	18.0037	14.5406	26.4	95.1511	16.4062	19.528	20.7156	24.5159	20.0772	27.4535	19.1767	18.1735	19.734	24.9596	21.8297	29.0809	71.6281	21.8656	13.9181	23.3174	22.8629	17.0863	17.4531	18.6016	12.4219	13.5969	13.2812	221.912	18.2586	25.388
6.75	63.386	16.2229	49.0785	50.7125	76.7468	33.5375	13.9281	20.7694	62.2869	27.3526	24.4295	20.8073	14.4375	31.0344	21.1484	31.2127	34.2586	14.4418	16.6399	18.347	15.0633	26.575	82.3116	17.3313	19.3414	21.0312	24.5159	19.5858	27.7003	19.5366	18.806	19.484	24.2243	22.6801	19.3076	72.3563	20.0281	13.1595	23.4252	23.4836	16.6617	17.4531	18.6016	12.3531	13.5969	13.2812	221.073	18.8125	23.8307
7	53.7096	16.2982	49.0785	51.3281	69	34.3125	14.3656	21.2716	69.1891	29.8381	23.7901	20.0078	14.4375	40.1437	21.0495	26.3619	42.403	14.5797	17.4869	18.4403	14.7451	26.5469	70.2761	18.2063	18.6213	21.575	24.3051	19.3836	28.0288	19.8362	18.8321	19.0625	22.9828	22.9056	17.2794	73.025	18.7031	13.2435	23.6949	24.3783	16.63	17.5906	18.5703	12.3781	13.7594	13.6781	216.823	18.9957	23.6094
7.25	45.3431	16.1724	47.1587	52.1562	58.4263	34.9312	13.6344	24.1681	74.8766	31.5337	23.3045	19.4635	14.9935	49.0312	20.6693	23.6772	50.2565	14.7263	17.8731	18.4478	14.8019	26.9281	57.4832	19.3344	18.7201	22.7281	23.5674	19.3836	28.3926	20.1466	18.8414	18.5689	21.1679	23.0515	17.0086	75.85	17.8281	13.2435	24.6078	24.3783	17.0704	17.4094	18.3359	12.3781	13.8313	14.3875	212.305	19.7866	23.5
7.5	38.0417	16.1724	43.3093	51.5281	49.1763	37.0031	13.85	29.5129	75.7404	32.8622	22.9311	19.8438	14.4634	56.7281	20.1875	22.4627	56.0841	15.2069	17.944	18.8172	14.7614	27.1656	45.2201	20.1156	19.1437	23.3844	24.2843	19.4897	29.0849	20.6056	19.3787	18.6763	19.6507	23.0515	17.0086	76.8125	17.5656	13.069	26.6936	25.0461	17.0843	17.5437	18.4036	12.8656	13.6344	14.2625	210.81	21.8642	22.7786
7.75	32.3027	16.1724	40.3542	52.2969	43.125	37.0031	14.0125	34.7349	75.7404	34.2981	22.524	19.8359	15.0647	60.7781	20.2318	21.625	63.0366	15.3728	18.347	19.7071	14.7614	27.0719	35.2985	21.175	18.8358	23.6125	24.7623	19.7687	30.7019	20.6789	19.528	19.4728	19.261	23.527	17.3566	76.8125	18.2281	13.5216	27.5441	25.5068	17.2748	18	18.4036	13.3	14.1406	14.2937	205.995	24.625	22.2995
8	30.5882	16.2996	36.5272	53.2406	38.0641	36.8281	14.7781	40.7522	74.2676	34.2981	22.2901	19.1875	15.4052	61.7594	20.2318	21.625	69.7931	15.9095	18.2724	19.1119	14.7614	26.4812	28.5709	22.6156	18.9216	23.8125	24.3873	20.2466	32.0304	21.0323	19.5373	20.3141	19.1752	22.9743	17.9265	76.125	18.2281	13.9935	27.9792	26.2654	17.6944	18.1375	18.2812	13.5687	13.6094	14.3938	192.503	26.7974	22.2995
8.25	30.2083	16.6681	29.351	53.375	32.4856	35.6094	14.2625	48.1185	71.4295	33.3237	22.4135	19.2396	15.3491	61.7594	20.0443	21.3899	71.431	16.3448	18.1287	19.4907	14.6153	26.4812	23.8414	24.8781	19.3601	23.7469	24.8946	21.0244	32.726	21.3448	19.7388	21.1651	19.1752	23.065	17.9596	72.6375	17.8031	14.0797	28.3578	26.2654	17.873	18.5188	18.2552	13.5813	13.5594	14.3938	177.612	28.6487	22.2995
8.5	29.8909	16.4159	21.7997	55.7156	28.5417	33.7188	14.2625	55.2974	67.7035	30.0643	22.3237	19.9193	15.0539	61.2031	19.7135	21.3899	71.431	16.5237	18.1287	19.791	14.6477	26.4781	20.6138	27.4062	19.1866	23.7469	25.3566	21.9323	33.5256	21.5108	20.0429	21.1651	19.3407	23.065	18.5919	70.3063	16.7	14.0216	28.8701	27.1834	17.873	18.8344	18.362	13.5813	13.5594	13.3875	162.164	30.7823	22.0729
8.75	29.9828	16.2953	18.0609	59.5312	27.4567	33.1437	13.9938	63.2478	61.8894	25.2542	22.3237	19.276	15.4246	57.1688	18.849	21.6828	73.681	16.5237	18.5373	20.1418	14.4221	26.4781	19.2687	29.0625	19.8004	24.1031	25.3971	22.9401	33.5353	21.2155	20.0299	21.4199	19.5919	22.7794	18.5919	68.2875	15.7906	14.0216	29.3836	27.0438	17.5962	19.2625	18.5182	13.3375	13.8094	13.6656	142.023	32.9116	22.3828
9	30.4534	16.3427	16.8718	61.775	27.0753	32.7437	13.7719	70.597	53.6779	20.5469	22.7019	18.8021	15.5539	49.7	18.9557	22.6063	72.681	16.1358	18.3116	19.834	14.388	27.025	18.7388	29.7469	21.7239	23.9125	25.9363	24.0078	34.2019	21.6013	20.2817	21.5385	19.3529	22.2843	18.4975	65.8937	15.2688	14.0366	29.3836	26.8831	17.5962	20.1531	19.1849	13.2812	13.8625	14.3875	117.942	34.7177	22.9453
9.25	30.3358	16.3297	16.25	63.0594	26.5929	31.8781	13.7719	74.0474	45.1763	17.8438	22.8958	18.9635	15.5539	41.2156	19.1693	23.3004	69.0366	16.1358	18.6231	19.834	14.2808	27.4688	18.4963	30.05	25.25	23.0719	26.527	25.4245	35.0657	21.6595	20.1847	21.0385	20.1311	22.3223	18.5637	63.2219	15.2688	14.0668	28.7966	25.8653	17.7083	21.1375	19.6302	13.2812	14.325	14.3313	92.1591	35.3197	23.3932
9.5	30.8603	16.1724	16.0048	64.0312	25.7853	30.7625	13.8438	74.0474	37.5481	17.8438	22.2821	19.2083	15.5539	34.0656	20.7526	24.6772	64.5647	16.347	18.6716	20.2537	14.3977	27.8062	18.8097	30.1656	29.2071	22.3719	26.9657	27.0208	36.1522	21.6466	20.3078	20.5369	20.4007	22.386	19.1336	58.6656	15.6937	13.8728	28.3174	25.5942	17.5754	21.6	19.9453	13.2156	14.3281	13.4531	67.6023	35.3197	23.3932
9.75	31.4118	16.3297	15.851	65.125	25.1683	29.8	14.1375	72.0345	30.6106	18.151	21.8013	19.1745	15.5194	28.4312	21.4219	26.1567	64.5647	17.1272	19.2631	20.3489	14.3977	27.8062	18.3731	29.8438	30.2929	20.8938	27.2279	27.901	35.5529	21.2306	19.8601	21.0272	20.1397	22.538	18.7745	53.0312	15.6625	14.0086	27.9828	24.513	17.6359	21.6	20.1823	13.3125	14.1531	13.9531	48.9724	34.4981	23.9115
10	31.5686	16.1121	15.5609	64.5281	25.0753	28.7312	14.4	66.1487	25.5401	22.3672	21.9087	19.4844	15.5539	23.3094	21.9479	27.222	58.0841	18.1552	18.8022	20.1716	14.2581	27.6313	18.5709	27.9969	30.2929	19.8938	27.2279	28.6458	35.6859	21.2866	20.2593	20.3397	20.1569	22.9571	18.9436	47.9719	15.9187	14.3922	27.9498	24.4529	17.6359	21.3031	20.3359	13.3094	14.1531	13.5687	38.4724	32.2425	24.8542
10.25	31.7255	16.5819	15.5609	64.4531	25.0897	27.8281	14.4	54.8103	22.8045	28.2448	21.3942	19.6745	15.4461	20.2219	22.0859	28.903	50.2177	19.0668	19.1306	20.2948	14.4903	27.1187	18.5914	24.0562	27.8937	19.4937	27.4559	29.8906	34.3157	20.4978	19.8451	20.2404	20.7929	23.6446	19.0539	41.1063	15.9313	14.6293	27.473	23.7305	17.4276	20.9438	20.4349	13.1594	13.7688	12.7937	33.1883	29.7817	25.8984
10.5	32.5245	16.1121	15.4888	63.4531	25.0897	27.8062	14.2219	43.5453	21.8542	NaN	21.2901	20.3151	15.4461	18.825	21.6979	32.5597	40.0453	19.8448	19.2239	20.6772	14.8831	26.7281	18.625	20.2594	22.8731	18.8562	27.4559	30.9062	34.0673	19.8491	20.1567	20.2228	20.7929	24.1189	19.0539	33.5656	16.1031	14.9397	27.4449	22.5017	17.1389	20.5031	20.8151	12.9313	13.2844	12.7937	31.3344	26.8769	27.013
10.75	33.4559	16.1875	15.7516	59.6125	24.6811	27.8062	14.3281	32.8556	21.8542	NaN	21.2965	21.2734	15.4375	18.8156	21.6641	37.4179	30.4224	19.8664	19.2034	21	15.1347	26.7281	18.3507	17.175	20.4925	18.4125	27.7108	31.5026	34.0673	19.8491	20.1567	20.7452	21.4755	24.0441	18.7598	29.7312	15.7063	14.9397	27.0895	21.1379	16.9891	20.4375	21.6328	13.125	13.3594	12.9	31.0487	23.5448	28.3776
11	33.3958	16.9116	16.7981	55.3719	24.8333	28.3875	14.2188	24.625	22.1731	NaN	21.1571	21.5234	16.2069	18.7719	22.0182	44.4142	23.5431	20.5819	19.2034	21.5317	15.0519	26.275	18.8134	15.3969	20.4701	18.4125	27.7096	31.5078	36.2981	20.3793	20.4104	20.8718	21.8676	24.0441	18.9596	28.8	15.8281	14.9655	26.5441	20.4914	16.6448	19.9375	22.0885	12.8281	13.3375	12.4688	30.1623	21.3899	29.5
11.25	33.6667	17.9289	18.2276	50.5375	24.8333	28.925	13.8187	20.7565	22.5112	NaN	20.9327	21.5234	16.0216	18.4531	22.349	53.2481	19.0302	19.9591	20.2357	21.5317	15.1899	26.4812	18.8675	15.0312	20.4701	18.2875	27.7096	31.1536	39.5962	20.444	20.5	21.524	22.31	24.1716	19.1801	28.1406	15.8	14.8685	26.5441	20.4914	16.6419	19.1781	22.0885	13.0906	13.2	13.0687	30.7143	19.6604	30.0807
11.5	34.1225	17.0151	19.4519	45.0031	25.4054	28.925	14.0563	19.3362	23.1458	NaN	20.5609	21.4948	16.7586	19.2719	22.5625	61.3843	17.2457	19.6767	20.3781	21.4776	14.9594	26.4375	18.8675	14.9375	20.709	18.2875	27.174	30.513	41.9439	21.0043	20.7127	21.9215	22.3799	23.8603	19.9081	27.2281	16.1438	14.8922	26.8007	21.3775	16.5962	18.8781	22.2188	13.4406	13.5281	13.5625	30.8994	18.3396	30.5911
11.75	34.6054	17.0884	21.5978	39.0281	25.3766	28.8375	13.6875	18.6983	23.1458	NaN	20.5609	21.474	16.7586	19.5688	22.5625	67.5989	16.1466	19.2414	20.511	21.5243	14.9594	26.7	19.5989	14.9375	20.8675	18.1969	26.337	28.4141	42.2228	21.0043	20.7351	22.3237	22.777	23.6054	19.9252	26.275	16.1344	14.7759	27.0381	23.4718	16.8105	18.0469	21.8125	13.5437	13.5281	12.7156	30.2305	17.7052	31.7969
12	34.6422	16.8987	24.5032	33.7969	25.6122	29.0147	13.6562	18.6142	22.5753	NaN	20.2404	21.599	16.7823	19.675	22.3594	70.1642	14.9828	18.9332	20.6789	21.0634	14.9724	26.6656	20.1381	15.1469	21.3881	18.6594	26.0086	26.1823	42.4728	20.6681	20.6493	22.6811	23.098	23.174	20.4228	25.8687	16.5375	14.8922	27.6218	25.7598	16.4504	17.8875	21.8125	13.1375	13.4781	13.1906	30.2305	17.6903	33.5599
12.25	35.0882	16.1293	27.2564	31.1625	25.6122	29.0147	14.0062	18.4181	22.7596	NaN	20.5994	22.2005	17.1293	20.4563	22.25	70.1642	14.1681	18.9332	20.2267	20.9776	14.9172	27.7219	20.2463	15.35	22.1642	18.1687	26.0086	24.487	42.3189	20.2996	20.9496	22.7933	23.4792	23.1275	20.4228	25.2312	16.6531	14.6078	27.6867	26.7316	16.5804	17.8344	21.625	13.5094	13.4781	13.7812	31.3912	18.0243	34.8255
12.5	34.924	15.7845	30.0577	30.1844	24.9535	29.3598	14.2031	18.6142	23.8381	NaN	20.5994	22.7161	17.7306	21.4469	22.25	69.1959	13.7974	19.3144	19.8199	21.4944	14.4221	29.3344	20.7799	15.8625	22.5877	17.6906	26.0086	23.3099	41.8205	20.5086	20.9496	23.3782	24.0441	22.8725	20.2463	25.2312	16.6531	14.6078	27.2922	26.9118	16.8313	17.0969	21.6094	13.3219	13.6969	13.7906	33.0422	18.1642	35.5182
12.75	35.413	15.4289	31.4824	29.1719	24.8606	30.5616	13.9187	19.0474	23.649	NaN	21.234	22.8255	17.8082	22.6719	24.112	65.5131	13.7974	19.6556	19.6434	21.6493	14.3588	30.2844	20.7799	15.8625	22.8284	18.1094	25.9534	23.2214	41.3814	20.5086	20.653	23.3782	24.5172	23.076	19.6324	25.575	16.1781	14.1418	27.1526	26.9853	16.9683	17.0969	21.7005	13.4906	14.1094	14.0469	35.4058	18.3787	36.5755
13	36.2684	15.4289	31.4824	28.4375	24.5513	32.0858	14.2031	19.0517	24.5865	NaN	20.8397	22.9531	17.9483	25.6031	26.1589	57.9552	13.8211	19.8216	19.3309	21.6604	13.8539	30.6344	21.1418	16.4656	22.5877	17.7094	26.0208	23.1302	41.2756	20.9763	21.1959	23.3798	24.6924	23.2353	19.4841	25.575	15.6594	13.8581	26.4838	26.8897	17.2361	17.6656	22.2943	13.4906	14.1094	14.2094	37.4545	19.0802	38.4688
13.25	36.3444	15.5539	30.3269	28.4375	24.2548	33.3601	14.1	19.5302	25.5417	NaN	21.3333	22.7995	17.9483	28.9941	26.7109	47.6754	14.5733	20.1146	19.3309	22.1231	13.8539	30.6344	20.347	16.5875	22.709	17.6313	25.815	23.237	40.2612	20.9569	21.8675	23.1442	25.0196	23.5735	19.4375	25.2563	15.4844	13.8581	26.4838	26.7353	17.3204	17.7437	21.9193	13.6281	14.1219	14.2094	38.9854	20.0075	39.4609
13.5	36.7414	15.8362	26.9824	28.5375	24.4503	34.6362	14.0625	20.3168	26.2612	NaN	21.0962	22.474	18.403	32.4607	26.7109	38.528	14.9763	20.4805	19.3676	22.4944	13.901	29.9	20.3769	17.3813	22.722	17.65	25.7586	24.0599	40.0272	21.306	22.2052	23.6827	24.9645	24.0797	19.4804	25.8156	15.4844	13.6138	27.0179	26.3767	17.3393	18.6156	21.849	13.1875	14.1844	14.1594	40.5584	21.4813	40.6719
13.75	37.1924	15.653	23.4984	29.6094	24.2837	35.2575	14.1281	21.2198	26.5224	NaN	21.4423	22.1901	19.0625	35.5554	24.513	31.3526	15.8405	20.8737	19.8762	22.2015	14.362	29.0969	20.3769	17.7656	22.5522	18.2937	26.4779	25.151	40.0272	21.4612	22.4963	23.6827	24.8529	24.0797	19.6471	26.1062	15.8344	13.6194	28.9756	25.3667	17.0595	18.9969	21.849	12.9812	13.7906	14.1594	42.1769	23.6231	41.0938
14	37.375	15.8017	21.1603	31.2375	24.2051	35.8078	14.1281	22.2586	26.7484	NaN	21.4423	21.8073	18.9806	39.7676	21.6354	26.041	15.7608	20.7734	20.3922	22.3825	14.7468	28.5344	20.9515	18.1906	22.5112	17.9031	27.087	26.7708	40.1234	21.1724	22.7463	24.2484	24.1752	24.0539	19.7843	26.7188	16.1656	13.8321	30.2955	23.8854	16.9315	19.3313	21.9714	12.6594	13.7906	13.9906	43.9545	25.4384	41.0938
14.25	37.2096	15.7284	19.1074	32.675	24.6554	36.0522	14.0188	23.1638	27.367	NaN	21.6699	21.1979	18.4547	44.6731	19.2969	23.2724	15.806	20.8099	20.3922	22.4104	15.0179	28.3906	20.8657	19.1187	22.6549	18.4719	27.1777	28.5286	41.2949	21.1164	23.1138	24.6282	23.0294	24.2684	19.7819	26.3719	16.1656	13.6474	30.7143	23.3594	16.9315	19.7719	21.9948	13.0188	13.7906	14.1844	46.164	26.931	41.388
14.5	37.9069	15.9138	17.742	34.6625	25.226	36.2164	14.1031	23.9332	29.149	NaN	21.4551	21.125	18.3879	48.5577	17.7604	21.6996	16.097	20.8099	20.3922	22.4086	15.3393	28.1438	20.8657	20.2125	22.5858	18.5156	27.4865	29.7083	41.4631	21.1164	23.5373	24.9279	22.614	24.2512	19.7819	26.8031	16.4094	13.5989	31.4951	22.6745	17.1081	20.0375	22.6146	12.9531	13.6562	14.25	47.1883	28.2631	41.8672
14.75	38.3223	15.9138	17.742	38.6594	25.3349	36.4776	14.3594	24.9116	31.8702	NaN	21.4551	21.5052	17.3922	54.0417	17.4193	20.3302	16.875	20.8099	20.8395	22.4086	15.3393	28.1438	21.2071	20.9906	23.0131	19.0188	27.788	30.2917	41.4631	21.1164	23.9142	25.3782	22.614	24.9608	19.9363	27.1844	16.5594	13.7836	32.974	21.8594	17.3512	20.975	23.1823	13.2875	13.6312	14.0094	47.1883	30.4142	42.0599
15	38.9461	16.1099	17.9391	43.5594	25.8013	36.7313	14.4594	26.6573	35.3077	NaN	21.6715	21.1771	16.9914	72.1314	17.4193	19.8769	17.6552	21.0052	21.2353	22.6511	15.6477	28.2907	20.9963	21.7969	23.0131	19.2563	27.3799	30.2917	41.6474	21.1875	23.3022	25.1587	22.7733	27.9412	19.8701	27.7469	16.375	13.7799	33.5471	22.1927	18.0635	21.2375	23.1823	13.1906	13.6687	13.975	45.3977	33.291	42.0599
15.25	39.9338	16.1509	19.3942	46.9406	25.8013	36.8507	14.4594	28.4698	39.4423	NaN	21.3798	21.6042	17.1056	83.7051	17.5286	19.8451	18.7866	21.5495	21.4081	22.9216	15.8133	28.5328	21.2612	22.3938	22.7575	19.35	27.212	30.1901	41.8429	21.7522	23.9142	25.0897	22.7733	31.8344	19.8799	27.9969	16.4875	13.3284	33.9448	23.0573	19.628	21.9812	22.862	13.625	13.6594	13.975	41.5341	34.9478	42.0599
15.5	40.5662	16.3621	20.2516	48.5969	25.6266	37.1978	14.35	29.8642	43.7131	NaN	21.1458	21.6146	17.1056	88.5353	18.5052	19.8451	19.3901	21.9661	21.761	23.3209	15.3425	29.0728	21.3172	23.4125	21.9869	20.3031	26.4865	28.8411	41.8429	21.847	24.209	25.3942	22.5098	35.6488	19.7451	28.8031	16.4156	13.416	34.3214	23.0417	20.9583	23.0531	22.2891	13.7	13.7719	13.5031	38.5244	35.9142	42.7526
15.75	40.9436	16.681	20.5224	48.5969	25.6266	37.7631	13.6562	31.4914	48.1554	NaN	21.516	21.888	17.2866	89.8782	20.1094	20.6437	19.9224	22.1458	22.2917	23.6754	14.4692	29.6511	21.3172	24.2844	21.681	21.4781	25.6507	26.7031	41.766	21.847	23.8396	25.133	22.2426	37.8615	20.0711	31.0656	16.3094	13.0243	34.875	22.7891	21.2996	23.6031	22.0417	13.8875	13.85	12.8812	37.3003	37.0802	43.9089
16	41.8934	16.9203	20.9006	47.7531	25.8061	37.3358	13.6781	32.7651	51.7596	NaN	22.3333	21.5443	17.6983	81.7019	22.7969	22.0951	20.2177	21.9661	22.2647	23.6978	15.0471	30.0802	21.1996	25.1125	21.3563	22.4062	25.6507	25.1531	41.9872	21.5625	23.9701	25.133	22.261	37.8615	20.4669	33.4781	15.9563	13.0243	35.3344	22.7891	21.2996	24.575	22.0417	13.7281	14.3094	12.8688	36.4919	37.8619	45.3203
16.25	43.0282	17.0539	21.5849	44.7531	25.9199	37.1866	13.45	32.7651	54.7452	NaN	23.0865	22.375	17.6983	76	24.8932	24.2631	20.3491	21.8828	22.8309	23.6978	14.7078	30.6642	21.5205	25.3781	21.4011	22.7	25.7267	24.2859	42.0192	21.2888	24.2687	25.5401	22.3333	35.853	20.5245	34.3312	16.4281	13.0373	35.8766	21.4688	20.9266	24.575	22.0417	13.7281	14.7656	12.8688	35.4513	37.8619	46.2526
16.5	43.0993	17.3642	22.0769	40.7344	25.9199	37.1716	13.6156	33.778	57.5721	NaN	23.125	21.5391	17.2543	68.5833	29.7448	26.972	20.4138	21.5339	23.2819	23.7108	14.7078	30.6604	20.9963	25.6844	21.2127	23.5031	25.8137	22.85	42.1394	21.2888	24.4664	25.7692	23.3358	30.1	20.7574	34.4156	16.225	13.1325	36.6494	21.4505	20.254	24.2594	22.1016	13.7406	15.4062	12.7594	34.1185	37.7108	46.2526
16.75	43.3015	18.1185	22.4295	35.8062	25.891	36.6213	13.775	34.8858	57.5721	NaN	23.125	21.3099	17.0905	NaN	39.25	31.3451	20.6207	21.5443	23.7426	23.6175	15.1575	30.5616	21.3806	25.9	20.8937	23.7625	26.4007	21.5406	41.7083	21.1573	24.4496	25.875	23.7892	25.7781	20.7574	34.3875	16.225	13.1325	36.6494	21.4505	19.0972	23.3781	21.6432	13.7656	15.5938	12.6562	33.1851	36.9683	46.8177
17	43.3701	18.0991	23.7516	32.5906	25.9215	35.9235	14.0312	35.7349	56.6891	NaN	22.8814	20.9479	16.9784	NaN	48.8698	36.7146	21.1379	21.2448	24.4988	23.3694	15.1575	31.2687	22.097	26.0813	20.7146	23.775	27.4792	21.0312	41.7548	21.5668	24.7407	25.9904	23.7892	23.8094	20.935	34.6094	16.0031	13.5057	35.4951	22.5781	17.5387	21.625	21.401	13.8375	15.825	13.1312	32.7289	34.1437	47.276
17.25	42.8395	18.0065	26.4119	31.6094	25.867	35.1679	13.775	35.056	52.2372	NaN	22.6683	21.4948	16.9784	NaN	56.599	41.7034	22.2651	21.138	24.6973	23.3284	15.3896	31.4832	22.4478	25.9	21.3694	23.5719	29.223	21.0312	41.4247	22.4052	24.9053	26.3462	23.5172	23.0531	20.7537	34.9406	16.1202	13.4689	34.0974	24.3594	16.6756	19.925	20.9245	13.8969	15.5219	12.8844	32.237	30.7687	47.1615
17.5	42.6789	17.6703	28.5208	31.6094	25.867	34.6437	13.9406	35.056	46.2388	NaN	21.8253	21.4401	17.681	NaN	62.1745	47.2146	22.6767	20.5521	25.3456	23.4944	15.2792	30.8974	22.5728	25.6406	20.8264	23.6594	30.4669	21.4094	41.0929	23.069	24.9053	26.5641	23.5907	22.6281	20.886	35.0531	15.775	13.4689	34.1282	24.9245	16.4306	19.65	21.2995	13.8969	15.825	12.7063	31.2808	28.7108	47.3776
17.75	43.0527	17.3858	28.5353	31.6875	26.492	34.6437	14.125	33.375	37.9647	NaN	21.6554	21.8698	18.0259	NaN	66.5885	53.1082	23.0366	20.4844	25.3235	23.3582	15.5974	30.8974	22.5728	25.1156	20.9476	23.0656	31.2145	21.925	40.4663	23.0948	24.7638	26.1651	22.7953	21.7844	21.1765	34.9656	15.7463	13.4002	33.9432	25.3594	16.0288	18.8375	21.1693	13.6068	15.4969	12.8187	30.4789	27.3769	47.5833
18	43.0711	16.7716	28.5353	32.4193	26.9375	34.4664	14.0813	31.8168	29.9583	NaN	22.0337	22.1068	18.875	NaN	69.151	56.3116	23.1681	19.9766	25.7267	23.1362	14.5974	31.459	22.2966	23.6438	21.3132	22.4531	31.2145	22.6875	39.0785	23.0948	24.6281	26.6715	22.212	21.5437	21.5208	34.9656	15.6466	13.5702	35.5114	25.7109	15.6369	18.7969	21.1693	13.6911	14.8031	12.8187	30.4627	25.7295	47.5495
18.25	43.125	17.0366	26.6458	33.0443	27.0401	34.653	13.5781	30.3578	25.7404	NaN	21.7869	22.3385	19.4828	NaN	69.3203	56.3116	23.3147	20.5469	27.1189	22.7929	14.3279	31.1381	22.4254	21.9656	21.8562	21.9719	30.413	23.7156	38.1699	22.7953	24.6281	26.8141	22.6605	22.0281	21.5208	34.2906	16.0129	13.5833	35.5114	25.2214	15.5942	18.7969	20.875	13.4516	14.5031	12.7219	30.0308	23.7743	47.9271
18.5	43.9363	16.8556	24.4119	33.3594	27.3622	34.25	13.55	28.2134	24.1859	NaN	21.5321	22.8464	19.7759	NaN	69.3203	55.2369	24.1013	20.8047	30.3676	22.2295	13.5925	31.3284	21.959	20.7969	21.8031	21.7	29.087	25.2406	37.3093	22.6078	24.5625	26.4696	22.6115	22.2344	21.8051	34.2906	16.3427	13.4748	35.164	25.2214	15.5942	18.3031	21.1198	13.4948	14.6594	12.5687	30.6169	22.4776	48.0078
18.75	44.2341	15.9246	22.8814	33.4714	27.3622	34.4216	13.4406	26.069	23.4119	NaN	21.7949	23.4505	19.7759	NaN	63.4062	48.4254	25.3966	22.0573	30.527	21.5131	14.0731	31.3284	21.8116	20.2312	22.8062	21.4781	27.56	27.0312	37.1683	22.6078	24.5844	26.7933	22.402	23.5531	22.1973	34.5531	17.4375	13.4452	34.0682	NaN	15.5665	18.3031	21.0365	13.5885	14.5312	12.225	31.1656	21.9086	48.0234
19	44.2341	15.8728	21.2115	34.8698	27.6474	33.2966	13.4406	24.3276	22.9615	NaN	22.0657	23.4505	19.0668	NaN	52.3724	40.1772	26.8534	23.5625	30.527	21.4459	13.5049	31.3619	22.3675	19.8125	24.1438	21.275	25.6642	28.7281	37.0048	22.778	24.7969	26.8237	22.2831	24.9469	22.3297	34.7469	17.3922	13.773	32.776	NaN	15.7054	18.1969	21.0781	13.638	14.2937	11.7625	31.6672	21.8955	48.5781
19.25	44.2341	16.3556	19.5641	37.625	27.7676	34.416	13.8906	23.0409	22.5625	NaN	21.9487	23.4505	18.3211	NaN	41.0104	32.4403	27.8319	24.2786	27.2157	21.7332	14.0195	30.4627	22.8825	19.8125	23.8188	20.7	24.3529	30.2781	37.3317	22.6595	25.4031	26.5016	22.511	26.4594	22.3297	34.3563	17.4504	14.0822	31.4253	NaN	15.8472	18.2719	21.4062	13.638	14.5312	11.7625	32.1737	22.0578	49.4896
19.5	44.7831	15.8793	18.5096	39.276	27.9808	33.791	13.9406	22.6078	22.5625	NaN	22.2163	23.6615	18.3384	NaN	32.1198	26.9198	27.8556	24.4688	22.8347	21.8955	14.6916	31.097	23.7799	20.6531	24.8125	20.8	23.8235	32.4875	36.9279	22.7802	25.5031	26.7196	22.2892	27.3188	22.0772	34.0031	17.0409	14.4035	NaN	NaN	15.9792	19.0375	21.4062	13.638	14.5719	11.7312	34.0714	22.2724	50.8359
19.75	45.6373	15.7155	18.0673	40.849	28.5962	34.6306	14.0781	22.25	23.1042	NaN	22.4295	23.9089	18.5086	NaN	25.4089	23.8414	27.8556	24.9557	20.8235	21.8563	15.1948	29.9086	24.1399	20.7937	25.6844	20.0906	23.8235	35.7875	37.008	23.1616	25.9812	27.109	22.1544	27.3188	21.777	30.85	17.1164	14.4035	NaN	NaN	16.3393	19.325	21.4062	13.7057	14.5719	11.5625	36.8815	22.4142	52.638
20	45.8125	15.7328	18.1154	44.7083	28.6891	34.8993	13.9406	22.25	23.8782	NaN	22.1522	23.6641	19.5474	NaN	22.263	22.7127	27.8858	25.2474	19.9384	22.166	15.0731	30.2575	24.1399	21.0531	25.8844	19.6344	24.2586	38.8031	36.7676	23.347	26.0312	27.109	21.8591	27.0562	21.6716	27.6187	16.7629	14.3958	NaN	NaN	16.372	19.1219	21.3776	13.5938	14.5656	11.5188	38.8961	22.7593	53.9115
20.25	45.5772	15.4591	17.9952	49.1615	28.5128	35.3321	13.675	23.2349	24.4215	NaN	21.9776	24.2552	19.5711	NaN	21.2422	22.4571	28.2392	25.2474	19.8255	22.1138	15.1737	29.2687	23.1325	21.8281	25.6375	19.8313	24.5098	41.1719	36.1314	23.8254	25.85	27.2388	22.1544	26.4031	21.6716	25.9812	16.7651	13.8816	NaN	NaN	16.6964	19.4375	21.3672	13.3203	15.0219	12.2812	40.0942	24.3302	54.9141
20.5	45.5772	15.3707	18.5561	51.9271	28.9696	35.1306	13.5188	25.5905	24.4215	NaN	22.2388	24.1771	19.5711	NaN	21.2422	21.8881	28.2177	25.2474	19.8255	21.6175	15.5308	28.8302	20.8955	21.7375	25.5344	19.8313	24.6826	41.8156	34.7788	24.1897	25.85	27.7388	22.3333	26.1875	21.9326	25.9719	16.8922	13.8914	NaN	NaN	17.0179	19.1219	20.9245	13.2448	15.4719	12.3063	40.8994	26.9496	55.5964
20.75	45.6581	15.4332	18.6795	53.6042	29.3045	35.2687	13.7188	28.3599	24.8606	NaN	22.2388	24.0885	19.3944	NaN	21.8568	21.7015	28.8815	25.5703	20.2786	21.5616	15.1737	28.1082	19.5112	21.7375	24.1719	19.4594	24.6826	41.8219	34.0048	24.1897	25.6844	28.8125	22.8922	25.8438	22.3983	25.9719	17.5323	13.5395	NaN	NaN	17.5546	19.2156	20.4531	13.5208	15.1469	12.25	41.3636	28.7612	55.5964
21	44.9007	15.6638	19.0096	55.5156	29.5369	35.2687	13.8844	29.972	24.6715	NaN	22.0096	24.263	19.3772	NaN	22.5625	21.7649	29.4957	25.888	19.9323	21.4571	14.9562	27.4328	19.4907	21.9688	23.5469	19.0813	24.9326	41.1875	33.1266	24.194	25.6844	30.0625	22.935	26.1875	22.864	26.9031	17.1552	13.4715	NaN	NaN	17.6567	19.7	20.4453	13.1302	15.0344	12.7469	41.3636	30.5168	54.8932
21.25	44.5993	16.278	19.0064	57.4141	30.3189	35.6679	14.55	30.9935	24.9776	NaN	22.0673	25.1276	19.3772	NaN	23.1068	21.1362	29.6228	26.7891	20.7318	21.4571	14.7045	26.8022	19.625	22.2594	23.5469	18.6938	24.8873	41.8813	31.7644	24.3297	26.0031	30.4647	23.223	26.0719	23.348	28.9844	17.2909	13.5833	NaN	NaN	18.5248	20.3469	21.0938	13.3385	15.2286	13.1062	40.6721	32.8507	53.6615
21.5	44.4277	16.8341	19.3574	57.4219	30.758	35.3414	14.9656	33.6315	26.9792	NaN	22.6298	24.0729	20.2716	NaN	23.3776	21.9347	31.1724	27.7682	21.5833	21.6586	14.6071	26.2593	19.625	22.8781	23.7563	18.6	25.4461	40.7281	30.5737	24.25	26.0031	30.4647	23.5123	26.3156	23.3689	28.9844	17.7263	13.5833	NaN	NaN	18.5278	20.7281	21.0938	13.5729	15.2286	12.7188	39.4984	34.7631	52.1771
21.75	45.1262	16.903	19.609	57.4219	31.0946	35.3414	14.9656	38.9289	31.3349	NaN	24.1154	24.0312	20.2716	NaN	23.5703	22.0093	33.4569	27.4557	22.4635	21.931	14.6071	26.1735	20.6026	24.0344	23.7188	18.6187	26.6716	39.5625	30.5737	24.2629	25.2625	30.266	24.0772	26.7063	23.6814	28.6938	17.7263	13.5406	NaN	NaN	18.9127	21.175	21.5	13.5729	14.751	12.7188	37.8246	37.0168	50.3906
22	45.1789	17.3082	19.9567	55.8177	31.1122	35.0336	14.9031	45.3233	35.7276	NaN	25.8926	24.2917	21.1164	NaN	23.9323	22.6959	35.431	27.4479	23.4323	22.4142	14.9643	25.8918	21.5	24.4781	23.5469	18.825	27.6385	37.3438	30.7772	24.2629	25.3438	29.7083	24.6556	26.6781	24.0086	28.6938	17.7263	13.5329	NaN	NaN	18.625	21.175	21.7552	13.763	14.4453	12.6312	36.1574	38.0075	47.388
22.25	45.4988	17.1595	20.4279	54.6276	31.5096	34.1772	14.7875	50.1121	39.617	NaN	28.0256	23.849	21.1875	NaN	24.5	23.1138	37.6056	26.125	24.7266	22.5019	15.5373	25.8918	21.7463	24.4781	23.8562	18.6469	28.424	35.5063	31.1218	23.9741	24.8	29.5465	25.1275	25.9969	23.7696	28.1438	17.5905	13.4616	NaN	NaN	17.6558	21.4156	21.7552	13.9609	14.7266	12.9531	35.3867	38.0075	43.8438
22.5	45.6654	16.8966	20.9679	52.9115	31.5096	33.6828	14.3656	51.7112	42.4824	NaN	29.3365	23.849	21.0237	NaN	24.9896	24.6138	39.0991	25.599	26.125	22.5019	15.5373	25.6754	21.9534	24.35	23.8781	18.8344	28.424	33.1562	31.5753	23.7457	24.4312	29.5465	25.7721	26.9906	24.3787	27.4844	17.3534	13.2149	NaN	NaN	16.7827	21.5188	21.7786	14.2943	15.1094	12.4281	34.8715	37.4571	39.4974
22.75	45.6654	16.4267	21.5705	49.75	31.9183	33.153	14.4437	51.7716	44.367	NaN	31.25	23.849	21.3685	NaN	26.3125	27.4086	39.5302	25.2292	27.6406	22.4515	15.6429	25.1399	22.2817	23.2688	23.4781	19.2219	27.9179	30.975	31.5753	23.778	24.35	29.6891	26.413	25.6187	25.2243	28.0781	17.2155	13.1689	NaN	NaN	16.2857	21.3687	21.7786	14.3906	14.7266	12.4313	34.0846	35.1287	34.763
23	45.5294	16.0754	22.0192	48.3151	32.3526	33.0149	14.1469	51.5043	46.3606	NaN	33.4936	23.9505	21.6595	NaN	28.5781	30.5672	39.694	25.2083	29.0547	22.0429	15.1234	25.0541	22.181	21.8281	23.7812	19.7906	26.5025	29.1125	31.6362	23.444	24.125	30.0978	27.0025	25.6187	25.3505	28.1531	17.3836	12.8794	NaN	NaN	15.9415	21.3719	21.6172	14.3828	15.3073	12.0156	33.2635	33.778	32.237
23.25	45.3725	15.8922	22.0192	47.8411	32.3526	32.819	14.7094	51.8966	46.351	NaN	33.4936	23.8568	21.2953	NaN	28.5339	30.5672	39.6422	24.5833	29.0547	22.0429	15.2857	24.3563	22.0914	21.8281	24.0156	19.6687	26.6042	29.1125	31.3221	23.4397	24.125	30.1362	26.6765	25.8031	24.5846	28.1531	17.2155	12.7357	NaN	NaN	15.9415	21.675	21.151	14.2188	15.3073	12.6062	33.6164	33.778	32.237
[truncated: 81 more columns]

## Sheet: TimeTraces UV6 RFP
Time (hours)	Cell 1	Cell 2	Cell 3	Cell 4	Cell 5	Cell 6	Cell 7	Cell 8	Cell 9	Cell 10	Cell 11	Cell 12	Cell 13	Cell 14	Cell 15	Cell 16	Cell 17	Cell 18	Cell 19	Cell 20	Cell 21	Cell 22	Cell 23	Cell 24	Cell 25	Cell 26	Cell 27	Cell 28	Cell 29	Cell 30	Cell 31	Cell 32	Cell 33	Cell 34	Cell 35	Cell 36	Cell 37	Cell 38	Cell 39	Cell 40	Cell 41	Cell 42	Cell 43	Cell 44	Cell 45	Cell 46	Cell 47	Cell 48	Cell 49
0	80.5841	36.5948	44.2388	41.6375	39.7146	40.459	55.4739	32.2436	41.6378	35.7782	92.4424	43.1781	41.1121	49.9569	52.6306	39.1763	47.5673	36.8906	38.6218	32.166	48.0132	84.4844	64.2108	61.7079	71.125	43.3321	43.0994	42.1103	45.9916	37.3297	30.75	54.9116	51.8125	63.8104	44.9093	76.955	46.1657	58.9804	89.9907	42.5431	45.1747	68.3676	37.9424	49.0515	72.6691	32.2684	42.724	84.8555	77.3806
0.25	80.5841	37.0496	44.916	42.9906	39.7146	40.8284	55.4739	32.5	41.0224	35.8051	92.3934	45.0625	40.1724	49.9569	50.8244	39.2885	48.1506	36.5906	39.1362	31.4384	47.9254	85.4219	65.834	62.9789	71.3858	43.3321	44.1442	43.2292	46.486	37.75	30.75	55.0328	52.8413	66.7626	44.9093	76.955	46.1984	61.712	92.069	42.5431	46.7308	65.6814	37.9424	49.0515	72.6691	31.5037	42.724	84.8555	77.3806
0.5	69.2522	37.4009	44.6082	47.8031	43.9179	41.4291	58.7239	35.25	42.1651	36.3199	92.3934	46.7	40.3966	52.056	50.6685	40.5449	50.0192	36.7219	40.641	31.4198	48.602	89.5719	65.4776	66.1348	74.4892	44.8027	46.6122	43.5723	47.4073	37.6434	30.4448	56.0417	54.6859	65.3076	45.2451	73.5888	48.3353	62.4277	93.7034	42.0862	49.6458	68.5025	36.1238	43.8673	59.2537	32.2684	41.401	74.6883	90.9368
0.75	59.6164	35.8319	43.6231	52.9594	50.8321	41.2276	65.5896	42.375	42.1651	41.5551	90.8664	46.7	39.194	53.9397	50.6685	39.6971	52.0032	35.9594	40.5561	30.8918	49.8246	90.3656	63.4981	68.1503	78.8513	44.2316	44.0785	43.1213	47.2149	36.5343	30.4221	56.5	55.0433	66.6288	45.8309	70.6689	49.4643	61.9596	102.537	42.0862	49.6458	69.4301	36.1238	39.0296	47.6385	31.6912	39.5521	59.2727	111.41
1	56.1918	34.7909	42.6399	68.0781	62.6903	42.7649	76.306	50.6458	44.2051	51.4044	86.4314	47.4688	40.1724	55.5711	52.5674	40.1747	56.2468	36.2094	44.5128	30.4198	52.0482	92.0687	61.8414	75.6545	83.5733	46.3529	43.6122	43.4081	47.9565	36.1532	30.4221	56.5	55.3926	64.8713	45.8493	68.761	53.781	63.6397	119.776	42.2823	54.5865	74.9277	38.2659	36.1875	43.6716	33.4081	39.5521	50.6753	135.348
1.25	56.1918	35.4138	43.4869	91.5781	78.1157	45.6903	91.4198	65.2564	47.7388	60.3836	80.8027	47.4688	40.1724	57.0474	53.4579	41.5673	60.2276	35.7781	50.3413	30.0317	56.193	92.95	61.6586	86.125	85.472	47.1152	41.4824	43.6324	47.9565	36.1299	30.3442	56.1553	55.3926	62.5987	46.0368	67.9631	53.781	66.0306	140.731	43.0668	58.891	83.2377	49.2083	36.136	42.6373	32.2414	41.3359	47.5974	163.673
1.5	57.0323	34.944	43.584	126.206	95.3321	48.5709	110.073	94.3253	53.4311	71.9596	76.2488	47.3937	40.1422	59.5043	56.0871	43.1042	65.8125	35.4062	55.7452	29.7425	63.7434	95.7469	61.6586	99.1671	86.8147	47.1152	39.0272	43.4081	47.0351	35.4596	31.7873	54.7891	55.3077	55.0094	45.8358	67.1173	53.1348	68.3199	163.821	44.5453	61.1298	92.8738	67.3346	34.9211	41.6618	32.3419	43.7214	43.9334	195.072
1.75	59.4784	34.944	44.319	165.95	120.644	51.9403	130.132	131.516	61.0785	90.0061	72.1912	47.2625	39.8297	64.0474	57.6742	43.2324	74.7612	34.8844	55.7452	29.6157	65.1886	98.6844	60.4198	115.001	91.2996	45.9681	39.0272	43.6324	48.1138	36.2966	32.9594	54.1275	53.2981	48.2	45.7586	67.2156	46.7237	71.6681	192.843	45.1552	63.6442	102.478	88.0674	36.0943	41.6618	31.152	49.5599	40.5016	223.635
2	62.0043	34.9353	45.5354	202.328	160.705	55.2164	155.44	176.37	69.5144	110.909	68.6324	47.2625	39.7586	68.4052	59.7275	45.7308	85.0064	34.3656	62.0032	29.6847	70.6667	102.166	59.7276	123.379	99.472	45.75	39.6827	44.1189	48.7879	37.0527	34.664	53.952	52.7804	44.4719	45.7586	68.0123	41.8974	73.9512	223.504	45.6379	71.4952	115.859	117.536	34.9112	42.761	33.0564	57.6354	39.7386	246.278
2.25	63.4504	34.8707	45.8414	247.256	205.782	58.5	186.961	229.788	79.5801	143.719	66.3444	46.9438	38.1401	71.722	64.3904	48.9551	95.8606	34.3656	72.8894	30.5541	85.9814	106.138	59.7276	133.624	107.106	44.7132	40.6747	45.3811	48.7879	37.9975	34.776	54.0379	52.7804	43.7812	45.7304	68.1078	39.7163	75.25	248.694	47.5216	87.2372	133.191	163.238	35.2456	47.0588	33.038	65.6719	39.2321	269.758
2.5	64.8513	34.6509	45.8414	312.266	245.619	61.8209	216.164	281.846	93.1955	183.822	66.0466	47.2375	37.3017	77.7091	71.5688	53.6875	108.192	34.4125	86.5369	31.028	115.717	110.175	56.5603	168.017	113.026	42.9449	42.4151	47.1998	50.1671	39.277	36.6867	54.4836	52.8574	43.7812	46.2402	67.4608	38.3686	76.4159	269.272	51.4914	105.963	149.924	222.547	35.2456	51.8995	35.6605	77.9219	39.8523	306.862
2.75	66.847	34.9353	46.2761	388.416	281.06	66.8097	245.142	330.548	109.03	199.882	66.0466	47.5469	36.8728	86.056	79.6587	60.8798	120.189	35.1437	99.7949	31.3937	140.991	113.112	50.6972	221.928	119.349	43.6556	44.2099	49.8382	51.6124	40.9608	38.7516	55.053	54.0128	47.4031	46.5931	68.1618	36.9744	77.1078	306.575	55.1659	119.16	154.429	286.082	35.0263	55.5576	38.2145	92.0208	40.5032	353.143
3	69.125	34.9353	47.4422	457.775	328.597	74.4347	274.412	378.838	126.367	203.15	66.7917	47.5469	36.8534	94.4784	89.6784	70.1667	132.883	36.3813	113.569	31.3937	157.35	116.791	44.5844	254.784	125.981	43.864	45.7596	53.4988	54.4284	43.4792	41.3425	56.4949	57.5128	53.2188	47.7574	68.761	35.6571	79.7672	368.25	58.6185	135.665	159.998	340.051	35.0351	61.6532	40.8333	106.094	41.6834	390.226
3.25	72.0905	35.4806	48.9534	515.731	397.961	81.7388	298.711	429.551	146.276	203.15	66.7917	46.325	36.8534	107.252	99.8216	82.3526	149.53	38.1125	129.494	31.3937	176.672	122.963	42.275	289.983	132.308	49.7721	48.2212	58.2475	55.191	46.5625	44.1153	58.9975	65.359	66.0563	49.0282	68.761	35.6571	81.5647	424.937	63.6121	160.88	163.648	392.857	36.7939	71.712	44.1458	121.255	43.4854	413.772
3.5	77.6444	36.3664	51.778	562.95	463.121	91.1157	316.58	487.034	166.152	208.227	66.2279	46.4125	36.1401	124.565	111.972	99.1442	166.856	40.5187	149.579	31.4813	201.419	130.834	42.275	351.506	139.358	63.44	52.3173	63.5539	55.191	49.9779	47.6964	61.4053	75.8141	84.3563	51.6483	69.3983	36.375	85.5884	469.09	67.7198	188.696	159.603	456.825	39.0822	86.386	47.565	135.591	47.0097	437.678
3.75	83.1293	36.3664	55.7687	608.809	503.433	103.558	324.196	529.862	186.296	214.386	64.674	45.875	36.3405	143.091	128.876	120.607	182.149	41.5375	170.724	32.7966	229.007	138.284	43.5406	411.053	148.302	69.6752	59.0641	68.2328	56.9677	53.8468	52.8003	63.423	86.3654	106.938	53.549	70.6544	41.2436	94.1875	516.17	69.9634	226.083	160.449	519.523	40.5998	106.833	51.2721	158.435	51.7094	480.336
4	86.5259	37.8384	58.6175	698.275	546.248	113.556	326.83	596.704	210.788	214.386	63.4007	45.05	37.0927	164.601	148.096	145.197	198.021	43.3125	189.282	34.5541	255.613	143.791	47.45	457.879	157.218	69.6752	67.8317	73.2157	55.9579	57.5699	59.0049	65.8497	94.6987	136.175	55.1189	72.25	47.6971	102.213	568.017	72.8578	229.923	168.049	572.221	42.784	134.76	56.3321	189.424	56.1656	532.532
4.25	91.7802	39.0409	59.7146	814.694	603.638	121.858	331.808	721.003	236.739	212.071	62.7083	44.7844	37.9353	189.231	170.723	173.409	217.771	49.2125	207.492	36.6884	280.938	148.55	51.1094	495.423	162.946	63.4326	77.2179	79.9093	56.0084	62.0625	66.4188	69.202	94.6987	174.613	55.1189	74.8689	52.6282	111.127	593.866	76.3987	265.29	177.232	640.876	46.9485	169.848	62.5404	212.818	60.6851	572.983
4.5	100.466	38.0905	60.9198	867.962	641.099	129.496	340.989	815.01	259.189	197.012	63.1826	44.8281	38.6703	214.547	194.243	206.561	240.944	59.65	227.083	38.6287	306.729	156.831	55.6812	527.015	167.994	51.2402	88.2228	87.0551	55.8975	68.5895	72.414	73.7955	93.7628	218.344	57.3848	78.424	54.9183	125.037	595.33	79.4224	308.423	183.797	722.544	51.1261	213.034	68.8946	232.57	64.4123	602.525
4.75	108.397	38.4375	63.3545	909.353	654.67	138.399	340.612	852.391	277.292	180.038	63.5662	43.6375	40.6121	244.17	212.736	242.974	259.449	66.2062	248.54	40.3881	324.188	165.781	55.6812	563.817	177.509	43.9228	103.146	91.6826	55.8483	74.7047	77.7549	80.3258	85.4359	260.188	60.8787	81.0123	57.8381	139.108	595.33	81.9763	368.845	183.797	772.528	55.2018	271.548	73.6581	258.279	67.3588	628.574
5	116.877	43.0819	66.9664	995.847	665.981	151.037	340.612	902.543	293.965	167.83	65.0135	43.3625	41.6659	280.069	232.777	280.744	282.022	74.1469	270.074	42.1511	339.081	169.584	56.2625	613.507	188.841	42.2038	120.087	94.8689	55.8483	79.9007	83.2451	86.6869	72.8444	312.003	65.1593	84.1029	61.6138	151.491	578.612	83.7371	435.029	177.76	808.501	59.2083	337.75	77.4902	286.714	75.9172	668.91
5.25	127.397	49.4784	70.834	1075.27	692.373	160.201	336.147	902.686	311.872	159.964	69.1299	41.9969	42.4892	313.841	260.721	319.997	316.327	88.2125	288.498	43.2743	363.724	177.447	60.6781	664.824	201.319	40.5804	136.455	99.4485	58.2261	87.5968	86.4675	89.7904	69.6766	367.447	68.2439	90.8051	66.7067	164.325	556.543	83.7371	484.845	174.402	848.469	63.9726	396.162	82.2561	308.935	89.9692	723.733
5.5	135.416	54.5517	73.3881	1170.48	728.007	164.731	323.608	934.082	325.617	153.777	72.7941	42.0812	44.3405	343.078	288.699	359.53	339.806	99.3563	303.974	44.7724	389.467	192.166	66.6688	704.791	217.746	40.3012	150.962	103.745	62.3413	96.1691	89.4367	93.5846	65.8321	402.153	70	98.0404	66.7885	177.347	556.543	83.472	526.764	170.377	874.12	72.2374	445.138	84.9375	320.414	99.2192	763.862
5.75	146.082	57.5948	75.9683	1230.62	749.537	177.213	308.177	1004.67	334.862	147.657	76.1703	42.0812	46.3017	374.543	317.662	402.074	356.907	109.631	321.034	47.0373	410.626	203.244	81.7438	730.729	234.903	39.8572	165.263	105.817	66.3834	101.827	93.1136	100.588	65.8438	427.734	70	104.428	66.7885	188.64	564.69	82.194	590.157	170.377	874.12	80.5763	490.319	84.9375	329.734	106.331	782.053
6	162.241	60.0345	79.6175	1285.39	759.461	200.879	285.496	1034.93	346.375	144.65	80.81	43.6187	47.9612	411.692	352.706	449.147	383.375	122.487	342.136	48.7929	429.515	215.303	99.0031	757.971	251.778	39.9888	180.423	105.906	66.9986	108.451	95.4075	106.52	70.0219	466.741	67.9498	112.912	60.0304	194.664	596.185	80.7263	645.413	170.377	863.359	85.2426	539.391	81.9608	351.224	112.011	790.303
6.25	177.61	62.2759	84.2127	1295.31	759.461	222.095	260.295	1048.82	363.95	142.695	86.7145	41.7781	50.0711	448.088	388.351	492.405	408.3	132.866	355.232	51.6026	452.649	235.269	112.291	816.933	272.093	39.8645	192.223	105.906	67.3371	118.588	95.4075	107.104	73.1094	525.028	66.7831	120.978	53.8814	198.912	659.371	78.6034	675.556	168.45	810.944	86.0502	592.12	74.9902	386.268	113.739	808.003
6.5	195.92	64.0517	89.4198	1321.96	774.216	238.198	232.853	1123.9	386.038	141.641	95.3946	41.9281	53.3858	482.446	422.539	535.694	435.74	138.825	359.78	55.666	482.308	256.997	126.819	894.67	296.041	40.3576	202.202	103.529	67.9986	125.821	94.7305	111.004	77.4125	596.337	65.0931	128.55	52.6186	206.991	717.004	77.4871	717.809	165.721	730.626	86.0502	634.376	66.1949	412.669	116.334	839.473
6.75	223.916	65.6099	94.1623	1366.07	809.849	249.748	201.119	1153.34	405.321	141.641	108.897	41.9719	59.2328	512.797	458.396	583.003	466.215	138.866	359.78	58.6437	506.955	270.647	140.269	971.558	321.974	40.3576	214.223	96.9804	69.2135	128.027	91.4805	119.446	85.425	619.734	64.0944	136.271	50.7083	215.073	748.573	78.3642	785.946	162.326	641.275	84.9792	657.967	57.8162	427.784	112.688	875.537
7	265.175	65.6099	100.89	1470.5	886.203	259.604	167.888	1162.11	407.574	142.402	124.251	39.8	62.0927	535.759	488.39	629.111	492.816	142.275	357.075	62.097	522.32	277.416	149.519	1056.79	349.347	41.8815	225.755	88.9963	71.2051	128.027	87.4789	134.271	94.8219	619.734	63.0919	142.958	48.4776	219.099	769.287	77.3233	852.837	158.609	570.77	80.9228	673.993	49.3358	445.294	109.945	898.152
7.25	312.957	65.3728	110.336	1609.52	1001.24	262.248	134.328	1206.55	418.175	150.837	139.517	39.8	63.7802	567.175	510.308	672.434	516.173	142.428	357.075	65.8843	538.396	280.312	152.916	1127.5	381.58	44.6185	234.931	82.5086	73.3104	125.211	80.6981	148.92	105.284	542.712	63.3468	149.281	48.4038	221.453	815.924	78.1358	852.837	150.679	494.072	74.5257	686.223	42.8922	457.805	104.826	918.361
7.5	313.737	65.3233	120.265	1738.13	1153.72	263.664	105.978	1262.95	426.599	163.364	156.281	41.4406	63.8082	601.862	531.774	708.867	535.591	147.544	357.579	68.2127	556.185	287.566	154.403	1182.54	424.233	47.0625	241.931	75.3113	74.6994	119.48	70.2516	157.664	115.494	556.438	62.1066	155.717	47.5096	220.056	874.375	79.8082	900.752	141.223	385.863	66.6164	689.779	38.6422	462.219	91.8409	927.506
7.75	347.431	65.8599	131.231	1884.22	1293.69	264.578	87.4049	1317.42	452.979	173.276	171.599	42.8406	63.9246	620.944	549.809	745.389	561.428	147.594	358.146	68.2127	572.225	297.137	159.622	1236.83	471.918	48.9957	247.505	67.875	75.0815	110.097	58.9075	165.242	126.172	559.069	62.1311	163.192	47.5096	217.705	891.604	81.6164	979.644	132.848	283.831	59.3517	689.779	35.8002	461.456	75.0617	918.361
8	356.343	65.9871	142.59	1934.73	1415.48	266.944	75.2854	1381.82	490.205	179.908	179.48	43.4156	65.6272	635.575	579.761	781.909	588.67	147.594	364.292	68.5	586.779	315.113	169.303	1269.91	509.864	51.3987	251.946	61.3419	75.0815	95.2708	48.961	176.437	145.441	630.103	61.7181	168.855	48.2404	212.653	891.604	83.5496	1079.42	123.103	214.172	51.8333	674.689	35.6042	469.089	62.3555	919.271
8.25	369.7	65.9871	155.119	1946.55	1415.48	266.944	69.8769	1442.42	499.763	187.355	179.832	43.4156	63.4892	656.097	627.424	818.141	602.532	143.781	371.909	67.1549	594.895	339.15	179.741	1295.97	531.703	53.3793	254.901	55.9485	75.6376	76.9779	42.0779	176.437	168.053	768.425	61.6765	170.745	48.758	206.177	873.521	86.7909	1125.61	113.919	169.777	44.7684	641.869	35.4988	472.263	54.1883	940.417
8.5	369.7	66.1336	169.563	1949.26	NaN	263.799	68.084	1472.06	502.196	196.324	179.832	42.1719	62.6897	679.002	662.812	862.359	609.421	125.472	375.83	66.0858	600.163	373.688	188.584	1344.23	555.05	54.5496	254.901	52.435	76.0829	60.9277	37.763	174.74	187.897	803.047	61.4485	170.745	49.0048	196.554	842.83	89.7155	1137.54	108.159	143.925	40.9167	607.192	36.5502	464.349	47.2273	969.226
8.75	395.2	65.8017	184.114	1936.8	NaN	252.483	66.0205	1472.06	500.163	205.205	173.104	40.9031	64.7866	706.431	681.147	905.494	617.857	109.366	375.83	63.9907	606.45	391.491	196.319	1393	593.159	55.5948	254.769	50.424	75.1671	49.5184	33.9951	152.407	214.338	822.819	61.1005	169.81	49.0048	184.511	776.862	91.2306	1149.64	104.82	128.392	39.2537	572.303	36.5159	461.419	40.6997	975.132
9	424.409	64.4741	198.657	1936.8	NaN	242.168	65.1511	1452.8	487.38	211.977	158.839	39.8438	67.3362	736.323	697.701	943.899	624.226	96.725	378.474	60.2332	607.25	401.872	206.181	1418.96	629.099	56.1487	253.692	49.5993	74.4228	43.6765	31.4075	127.434	243.728	822.819	61.1005	164.241	48.1699	178.871	701.431	93.5316	1168.04	102.026	119.455	37.6507	526.64	36.6078	473.698	38.539	977.177
9.25	458.584	64.4741	212.218	1943.83	NaN	234.457	64.6698	1314.44	475.522	215.874	141.922	39.8438	68.653	758.636	709.816	980.141	633.792	90.05	374.237	53.8993	602.928	415.816	213.253	1418.96	649.05	56.1487	247.623	49.1458	73.3006	40.6066	30.4562	115.369	276.569	813.847	61.8076	153.952	47.1474	178.871	655.33	98.4077	1206.82	98.1324	116.971	36.9792	471.126	36.0919	477.789	37.4058	964.829
9.5	537.448	64.7802	224.358	1975.21	NaN	222.653	63.8489	1327.58	461.107	218.483	122.433	39.6531	71.375	773.821	715.822	1010.61	638.221	89.4781	368.462	47.4552	594.202	439.847	220.731	1417.64	672.774	56.4828	239.958	49.1458	71.2402	38.5331	30.6315	109.795	314.65	798.631	61.2206	141.577	46.7949	178.664	613.674	102.367	1285.21	92.1998	116.971	36.4804	405.162	35.4608	505.862	36.3442	938.85
9.75	NaN	64.3642	234.084	2032.55	NaN	205.039	62.5243	1401.75	424.38	223.108	98.7598	40.5438	73.4246	788.504	715.822	1037.35	640.301	87.75	359.918	41.9869	570.041	475.088	238.903	1410.45	706.515	56.5668	231.965	48.5037	68.0492	37.9853	30.6315	103.378	345.781	804.1	60.4044	130.375	46.7949	184.108	523.636	102.737	1322.8	85.7966	118.119	36.4804	334.847	35.4179	534.227	36.3442	882.361
10	NaN	65.4677	240.707	2030.56	NaN	182.722	60.7351	1652.45	384.385	222.714	76.799	40.9906	76.4526	793.246	718.649	1059.77	640.301	79.1312	349.51	38.9981	547.89	505.403	264.259	1410.45	725.737	57.4159	222.809	47.6458	64.2851	37.7917	30.2922	101.047	367.6	801.403	59.8848	119.822	48.0064	188.881	384.683	101.078	1396.68	80.5012	124.603	36.4804	265.2	35.2733	534.341	36.2825	822.275
10.25	NaN	65.4677	240.707	NaN	NaN	158.269	58.4123	1851.57	348.056	222.812	61.8284	40.6875	79.6724	799.246	714.115	1075.25	623.196	73.4688	330.87	37.4776	525.557	513.528	281.087	1417.24	725.737	58.0086	207.857	48.2414	62.5463	37.3566	30.4253	101.047	389.244	817.766	59.6765	108.746	48.484	189.028	373.989	102.786	1434.11	74.136	136.216	36.5086	196.911	35.1703	534.341	36.2825	785.518
10.5	NaN	64.4806	239.838	NaN	NaN	134.603	58.0821	1910.69	308.809	227.678	53.9645	40.925	81.0819	804.851	691.562	1089.08	586.803	73.4688	305.846	36.0653	492.391	517.644	281.087	1435.65	721.427	61.0991	183.817	47.9105	61.8567	36.9583	31.2922	102.394	389.244	840.781	58.1127	97.326	48.8301	185.315	373.989	105.159	1422.36	68.185	151.477	36.5613	138.216	35.1703	512.336	36.6136	785.518
10.75	NaN	63.3168	229.142	NaN	NaN	109.787	57.2388	1908.3	275.901	227.577	51.3836	40.925	81.0819	819.562	662.35	1098.2	552.112	73.4688	272.3	35.6735	448.192	521.916	275.578	1435.65	704.666	67.6746	156.229	46.9706	60.7093	36.2108	31.0455	105.625	395.512	862.225	58.4828	87.6078	48.8301	186.14	416.507	109.385	1436.81	66.4914	166.091	37.0392	96.8615	34.9461	483.406	37.9529	806.657
11	NaN	62.5884	210.924	NaN	NaN	86.8974	57.0354	1927.43	251.79	230.18	51.3836	40.7062	82.0129	825.659	645.403	1098.2	524.665	73.1469	224.869	35.1698	404.618	542.28	253.634	1435.29	686.793	72.2263	126.973	46.6544	60.7093	35.8885	31.0455	112.45	409.091	886.031	60.3088	82.5833	48.0208	183.483	472.073	111.112	1441.12	65.6654	181.004	37.25	74.5233	34.9461	456.974	39.6932	774.57
11.25	NaN	61.5065	189.407	NaN	NaN	71.3993	56.7985	1810.65	218.538	242.689	51.4632	39.2375	81.9483	827.5	626.118	1088.51	501.792	75.3469	174.54	34.3769	360.274	598.442	238.209	1381.64	663.806	72.9634	95.4567	46.9804	59.6096	36.0441	32.2289	123.664	415.272	892.253	62.875	80.7463	48.0208	183.241	472.073	111.837	1424.56	64.2157	197.002	38.3505	64.3689	35.1201	432.891	42.2922	755.473
11.5	NaN	59.3448	163.873	NaN	NaN	62.7929	56.7164	1791.03	173.952	251.132	52.3689	38.6719	81.3427	831.045	592.067	1068.39	464.383	81.7531	129.859	33.1791	307.938	671.42	227.791	1300.35	639.925	74.9159	68.9615	46.7267	59.2683	36.0025	31.8442	139.17	417.978	892.253	66.4485	78.2929	49.0529	183.241	448.315	110.265	1407.46	62.3885	211.472	40.1667	58.8946	35.9326	404.359	44.7695	741.173
11.75	NaN	58.0022	135.293	NaN	NaN	58.1231	55.7948	1670.66	129.702	249.901	52.7561	38.1375	79.3578	831.774	562.042	1036.27	404.436	84.5281	89.6699	33.1007	260.412	671.42	201.753	1216.42	621.112	79.4418	52.4631	46.7267	59.5239	36.511	30.8636	152.037	454.988	870.528	70.8444	75.2708	50.9647	183.241	420.996	107.839	1328.39	62.4914	220.244	43.4338	56.0012	38.1789	365.534	46.2695	697.354
12	NaN	58.2112	107.808	NaN	NaN	55.4701	55.8862	1675.5	93.9679	250.478	53.19	39.3844	79.125	831.774	534.267	1001.94	338.915	91.4938	60.359	32.6735	221.344	551.009	163.231	1130.02	591.026	82.9353	44.0433	46.7941	59.6489	36.511	30.8231	161.315	489.413	843.288	75.6618	73.6605	52.9359	183.024	388.291	102.876	1148.2	62.4914	222.588	46.9167	55.5809	40.6471	326.044	48.5893	675.89
12.25	NaN	58.1616	86.3955	NaN	NaN	53.6772	55.6213	1605.77	68.5721	240.877	53.19	38.1375	77.5862	827.593	493.124	965.684	273.405	91.4938	46.3013	32.8638	185.721	282.815	138.603	1024.35	549.157	88.5409	40.5064	47.1949	58.9817	36.288	30.3133	171.052	498.381	828.719	80.4804	73.5821	54.6747	183.623	353.147	95.2884	1015.21	65.2132	222.588	50.1078	55.8346	43.1985	282.578	52.4481	633.468
12.5	NaN	58.1616	74.0485	NaN	NaN	52.8582	55.9422	1567.05	52.1426	235.045	53.19	38.275	76.8362	804.287	435.542	916.252	212.571	79.0375	40.9006	33.3526	159.675	124.603	127.178	905.207	512.08	100.696	39.0673	47.1949	58.948	36.3297	29.6607	176.698	502.15	823.587	85.0993	73.5821	56.3958	181.858	316.444	90.3015	896.359	70.7047	219.993	54.4449	56.8493	45.9828	227.898	55.5909	553.059
12.75	NaN	58.1616	68.3601	NaN	NaN	52.5877	56.1642	1495.12	44.2901	233.105	53.7794	37.7938	75.9828	767.226	366.295	846.837	162.462	61.9469	37.4696	32.7873	144.346	124.603	116.516	768.325	480.237	112.782	37.8846	47.0245	58.611	36.75	30.1932	180.692	512.009	816.275	89.3125	73.6654	57.3846	179.429	272.881	88.2993	703.689	77.951	215.379	59.1164	57.3039	49.2684	175.271	59.0958	468.218
13	NaN	57.597	66.0466	NaN	NaN	51.6791	56.5261	1488.14	40.9119	231.797	55.0797	36.7906	75.528	750.131	294.774	763.396	126.204	53.3813	35.6474	32.1157	132.169	125.711	109.022	607.251	445.53	118.022	37.5817	46.4841	58.611	36.511	30.0714	192.765	505.85	797.056	90.5919	75.4461	57.3846	176.731	223.86	88.2993	500.809	85.462	202.455	60.25	57.75	50.2586	131.779	64.9188	420.545
13.25	NaN	56.2543	65.0914	NaN	NaN	51.6791	56.1642	1461.68	38.0016	220.691	55.8566	35.325	74.7155	747.746	227.61	662.229	105.141	52.0875	34.4279	32.0504	119.081	125.832	107.156	441.306	409.25	118.022	36.242	46.4841	58.0506	37.1581	30.5065	210.877	499.631	761.281	90.5919	79.3897	56.4439	170.53	176.627	86.7204	329.934	94.4865	178.32	60.25	58.038	50.2586	95.6042	69.5779	376.869
13.5	NaN	54.1207	63.4701	NaN	NaN	50.6623	55.472	1494.42	36.3814	208.85	56.4706	35.4094	74.0603	741.183	171.326	540.026	95.4022	51.3312	33.1907	30.9198	108.334	126.767	105.588	294.469	372.571	118.11	34.7468	46.5956	58.4565	38.0012	29.8571	222.099	484.15	705.116	89.5625	84.6654	55.375	160.272	138.401	85.4331	208.079	103.272	147.446	59.4277	60.7696	49.3419	70.1458	71.2646	305.295
13.75	NaN	51.5668	60.9347	NaN	NaN	49.0672	54.1679	1494.42	35.1875	204.953	57.4914	34.7719	72.6444	731.037	134.027	408.944	90.7933	51.3312	32.5497	30.181	102.742	128.81	103.938	190.039	334.789	114.97	35.3045	47.8333	58.7626	39.7561	30.5812	229.784	433.859	622.256	82.5956	89.6532	54.2981	146.276	114.203	86.0033	139.772	106.241	117.733	56.0049	66.0784	45.6605	55.9115	71.2516	241.403
14	NaN	49.2888	59.0168	NaN	NaN	47.334	53.1549	1454.94	35.1875	202.734	58.5539	34.8312	70.7996	729.157	114.419	287.261	87.2756	51.0187	32.5497	30.6175	100.25	129.95	103.306	137.822	298.685	107.052	34.875	48.9265	59.5323	40.701	31.0471	241.468	359.809	545.269	71.4853	94.5123	53.1923	130.708	101.185	86.5208	99.3526	106.684	93.7598	49.7745	69.1324	40.4804	47.9089	71.2516	203.037
14.25	NaN	48.0043	58.5448	NaN	NaN	46.3284	52.9104	1445.44	33.2276	205.283	59.5551	34.8312	68.9138	720.629	102.985	184.264	84.1058	50.4469	33.4936	29.9515	98.7116	128.752	100.691	119.255	259.873	94.8858	34.875	49.3811	60.4522	42.1556	31.6818	254.065	275.103	484.625	61.8297	100.771	52.8878	117.498	91.0597	86.5208	79.0705	106.614	74.8027	43.4779	70.3309	35.6998	41.6536	67.7744	158.372
14.5	NaN	48	58.5448	NaN	NaN	46.5709	52.9104	1468.16	31.8494	205.283	60.8934	35.0469	68.181	717.075	95.3118	111.154	81.2131	49.1688	34.1426	29.5784	98.7116	127.716	100	110.907	217.483	85.9612	34.8862	49.5123	63.7022	43.0858	31.6169	263.491	200.925	394.494	57.0159	108.415	52.0449	108.216	83.4422	87.5307	73.1138	103.456	62.5588	38.8199	73.0306	32.3542	37.362	59.3929	107.744
14.75	NaN	48.4289	58.6847	NaN	NaN	46.5709	53.5877	1374.26	33.6042	199.929	62.8235	35.3062	67.2263	710.974	89.9803	74.4343	78.4343	47.0344	35.1362	29.4944	97.3344	121.634	96.0094	105.343	177.325	79.1983	35.3045	50.0368	64.236	43.5174	32.461	274.328	155.191	284.291	53.136	115.604	51.859	103.388	78.5187	89.3936	70.9551	97.2059	56.9154	36.0233	74.1225	31.2451	36.2318	50.5633	74.4579
15	NaN	49.2737	59.5709	NaN	NaN	46.9552	53.6213	1376.6	35.7724	194.369	64.8088	35.3062	67.2263	692.795	86.868	59.5529	76.0144	47.0344	36.242	29.5504	96.5811	121.634	95.3719	101.088	142.36	69.6918	35.0208	51.1311	65.2065	44.6317	33.6834	283.573	128.741	205.969	48.7843	119.79	51.859	100.808	75.6922	91.8487	69.5096	88.0882	56.5123	34.163	74.1225	30.462	35.5807	45.8231	54.7149
15.25	NaN	50.7802	59.7593	NaN	NaN	46.8284	54.4478	1393.06	35.8638	191.124	66.0478	35.2	68.1789	672.597	84.323	52.1234	73.9038	46.7344	36.0224	29.5205	95.739	121.509	95.3156	94.8199	117.569	60.8621	35.6074	51.1961	65.2317	45.0509	34.5747	284.463	110.728	165.432	48.0172	121.523	52.3157	99.1698	73.5951	93.6118	66.6603	76.2194	54.1569	33.1422	72.8039	30.848	34.974	44.2451	42.7275
15.5	NaN	51.6703	60.7668	NaN	NaN	47.1455	55.2146	1322.63	37.351	188.975	67.4767	34.825	69.0323	653.276	84.323	47.8798	73.9038	46.8906	35.0577	29.5205	95.0329	120.938	95.3156	88.9767	103.078	56.4892	35.476	52.1299	65.6475	45.7225	35.9075	290.905	100.912	143.769	47.25	125.581	52.0465	98.4104	71.8451	96.693	62.8285	66.9387	54.0699	31.6152	66.8566	29.8676	34.6693	42.9351	36.0843
15.75	NaN	51.9763	61.1567	NaN	NaN	46.9366	56.1362	1269.84	37.641	185.142	69.9216	34.4562	69.1853	629.884	86.4101	46.3429	72.1779	46.775	36.9183	29.6119	93.6305	115.435	92.525	86.4142	94.3427	55.6121	36.6603	52.9387	65.1545	46.5379	37.0552	286.522	98.2969	129.12	45.3358	131.733	52.0465	97.9067	70.8116	103.542	61.8061	62.9424	55.9301	31.0355	62.2157	30.0257	35.2995	41.0747	33.4199
16	NaN	52.1659	60.5149	NaN	NaN	46.3993	57.7127	1236.53	38.0577	178.749	72.4363	34.1031	69.9569	605.28	88.132	46.274	71.9792	46.775	36.9183	29.6119	94.6689	113.349	90.7562	84.8407	89.2457	54.9418	37.7644	53.3186	66.3834	46.8806	37.1104	280.991	96.1094	117.94	44.8064	134.904	50.8814	97.9067	68.7743	110.359	61.8061	61.6654	57.5882	31.6152	58.9963	29.6091	35.6406	40.3377	33.4199
16.25	NaN	52.1659	60.2257	NaN	NaN	46.3993	59.2034	1131.37	39.3814	172.963	74.0576	33.6156	70.2328	579.683	89.448	46.3365	71.9006	46.3844	35.1026	30.125	94.5461	102.677	89.2656	82.3431	85.4914	53.8728	38.516	54.1275	67.8343	45.9775	38.6494	276.532	91.9969	112.175	44.7181	135.672	50.7885	99.8843	65.5168	113.52	64.4792	62.777	56.2439	31.5172	58.451	30.1654	37.5729	40.8377	33.0744
16.5	NaN	51.4159	60.8097	NaN	NaN	46.3993	59.2034	1076.75	39.8157	164.315	75.0993	32.9875	71.1487	545.006	90.8694	46.2837	71.9006	46.3781	35.5673	29.3881	94.9298	99.0194	87.4625	79.8002	83.2004	51.2306	38.4615	55.1703	68.2865	46.7261	38.8149	275.366	88.7406	109.148	44.7181	136.074	48.6907	100.362	63.8601	114.856	67.7292	61.5527	56.6826	31.685	55.8652	30.2782	39.3099	40.8377	33.0955
16.75	NaN	51.2177	60.9459	NaN	NaN	46.5765	59.291	1076.75	40.4776	153.213	75.0993	32.7188	71.0151	508.444	92.3904	45.6122	71.1394	46.4969	35.6667	29.8563	98.716	97.6379	86.95	78.3493	83.2004	50.1616	38.4615	57.3125	69.1938	47.7514	40.8912	270.435	86.7844	106.072	46.0331	136.074	48.1891	101.252	63.8601	117.873	70.0641	62.1777	56.6532	32.9154	53.8051	31.0245	40.4583	42.6136	32.8188
17	NaN	51.2177	62.1642	NaN	NaN	46.5746	58.2593	1058.9	40.3173	145.23	76.9816	32.7188	72.4569	476.362	93.4396	46.1234	71.0785	47.9281	35.8077	30.1698	102.626	97.6379	84.0344	77.3725	82.4397	50.1616	37.4792	58.3382	71.4185	47.7978	39.6299	262.879	85.0375	103.886	48.7782	134.436	48.1891	101.252	65.4011	122.772	72.2035	63.8505	56.6532	33.8382	54.8235	31.8762	42.3776	44.5584	32.5857
17.25	NaN	51.4892	63.1735	NaN	NaN	46.6082	57.0578	968.495	40.3397	138.931	79.424	33.05	73.0065	436.293	95.2795	46.0433	71.2949	48.3219	35.8077	29.2724	106.769	98.5905	81.9906	76.4963	83.5431	50.5108	36.9119	58.6961	72.1264	48.1685	41.164	245.056	83.6344	101.406	50.3186	127.047	47.3878	98.6269	68.7948	124.679	76.6538	66.9436	56.4105	34.06	54.7022	31.8762	44.7829	46.1851	32.2851
17.5	NaN	51.8707	64.6194	NaN	NaN	47.4496	56.916	806.744	40.1811	133.809	81.636	32.725	75.0582	393.093	98.382	45.3365	71.2949	48.3156	37.5545	29.2724	108.319	106.989	81.9906	76.4571	84.4741	50.4052	36.3542	58.7696	71.2584	48.7711	43.7192	222.347	83.6344	97.616	51.1422	114.831	45.3526	95.8153	70.1903	124.843	82.7612	70.8444	56.7929	35.7488	54.3762	31.9571	46.5032	47.8701	32.4256
17.75	NaN	52.4181	65.1026	NaN	NaN	49.8377	57.7239	682.976	41.4535	129.803	82.6924	32.8469	75.3621	351.709	101.393	45.3365	72.1362	48.7281	37.3878	30.4123	111.869	124.64	82.1969	75.2561	84.8901	51.1681	36.0304	59.0135	69.8933	49.0674	45.4026	203.203	84.6875	95.918	53.1078	104.857	45.7212	95.0112	70.6157	124.297	86.3494	73.5441	57.8321	38.3603	55.7806	31.9571	46.5032	49.4919	32.2416
18	NaN	52.4181	68.5205	NaN	NaN	50.4216	58.819	623.623	40.3478	125.685	84.2953	33.45	76.1724	305.261	104.001	45.8045	72.4183	47.4125	38.109	31.125	114.947	125.541	83.5844	74.4669	84.9181	51.694	36.9824	60.0245	71.743	48.7837	45.7435	183.832	85.1125	94.2812	55.5858	100.072	44.0144	94.0317	71.7537	120.885	89.0962	75.7941	58.125	40.6446	58.0049	32.5123	46.4284	51.401	33.0913
18.25	NaN	51.4095	72.403	NaN	NaN	53.778	61.7985	561.391	41.1506	122.191	87.7892	32.35	75.7457	256.571	105.754	45.1587	72.7532	45.5063	37.3862	31.8134	119.511	132.638	83.5938	73.989	86.5323	52.2866	36.9824	61.8799	72.1166	48.8722	45.7435	163.03	85.3937	94.2812	58.8529	97.8946	44.0272	93.3806	73.3675	112.379	93.9087	80.4216	57.9314	43.0662	59.2868	33.0539	44.5337	53.6412	33.8919
18.5	NaN	51.4095	74.6213	NaN	NaN	56.3302	63.1138	517.684	41.2837	118.789	91.2108	31.25	75.9849	207.489	107.903	43.867	73.1378	43.3281	36.3349	31.8134	119.914	145.696	83.5938	73.5551	88.7026	53.8233	36.2821	63.0074	74.2107	49.1573	45.7857	142.784	86.6594	95.5625	62.5833	96.163	43.0625	92.1772	73.0392	102.062	101.035	89.951	59.7966	46.4265	64.2488	33.799	42.3834	55.3766	33.8919
18.75	NaN	51.6853	75.8694	NaN	NaN	57.4646	63.8228	485.123	42.4263	116.589	94.6176	32.4281	76.3642	162.832	112.079	43.5833	74.4343	41.4125	34.9952	31.3694	120.711	135.399	81.6531	72.1544	89.6983	55.0108	35.6074	63.0074	74.2107	49.1994	44.8636	124.22	86.3	95.0156	64.4681	94.2917	43.2516	92.791	75.0131	92.1173	114.292	103.875	61.5233	52.565	69.3701	34.223	40.1124	56.4448	33.6362
19	NaN	51.6379	77.6437	NaN	NaN	57.6791	63.8601	440.428	41.1763	115.55	97.9485	33.3687	78.0237	126.444	114.975	42.3317	76.7724	38.425	34.9952	30.5187	123.647	125.631	79.5375	70.6875	91.1164	55.0108	36.1763	62.9804	76.0295	49.9157	45.1299	106.595	86.1	94.4453	64.4681	92.5772	42.5288	92.791	73.9011	83.6239	135.268	119.409	60.0564	60.8627	73.5748	34.223	37.8118	57.3782	35.0154
19.25	NaN	51.8427	81.6959	NaN	NaN	57.8974	65.2164	385.546	41.1763	114.589	101.282	32.1812	79.7672	94.9246	116.747	42.3317	79.8622	35.3719	34.1186	29.9011	123.696	126.903	77.4188	69.3689	91.4526	55.0108	36.1763	62.9767	77.8947	51.0632	43.8734	93.0453	84.5719	96.0625	63.2512	92.5723	42.7676	94.903	73.4608	79.6864	154.071	136.265	60.7586	68.3517	77.1985	34.8125	36.5421	59.8068	35.0154
19.5	NaN	51.8427	87.5951	NaN	NaN	57.8974	67.1343	330.891	40.2917	112.169	104.067	32.2875	82.3211	69.5237	117.892	41.859	83.9279	33.475	33.3462	29.3377	126.03	117.653	75.5719	68.1422	93.6659	54.6509	38.2308	63.0723	81.3469	51.8834	45.3003	86.9009	84.4281	96.0625	60.0993	92.5723	43.6122	95.8377	72.6716	79.6864	168.545	152.963	61.038	73.7708	80.2316	35.4975	36.5421	63.7208	36.3413
19.75	NaN	51.8427	91.8078	NaN	NaN	57.2052	68.7481	257.976	39.4872	107.658	105.525	32.2875	83.8879	53.4267	120.15	42.25	85.7067	33.475	32.3029	29.3377	129.056	117.653	74.3438	67.3689	96.3319	55.1207	39.7917	62.913	83.3202	52.3834	45.0146	83.5841	83.825	96.5391	56.1324	93.7402	44.7404	96.1791	72.6716	80.2774	180.258	170.333	60.424	73.7708	80.2316	35.6949	36.8385	64.3425	38.4916
20	NaN	51.375	95.0093	NaN	NaN	54.7836	70.1287	184.665	38.0657	104.533	104.993	31.9187	84.1595	45.0733	120.756	42.3814	85.7067	34.4937	31.117	28.875	129.056	115.625	74.95	67.3689	100.101	55.2608	40.3429	62.7096	83.6404	53.8989	45.0146	80.9073	82.9594	96.5391	52.027	95.2757	44.9279	96.1791	71.0112	80.2588	188.401	188.963	60.3603	73.3799	79.5841	36.0417	37.2949	64.3425	40.8272
20.25	NaN	51.0539	100.08	NaN	NaN	52.4608	72.5037	149.458	36.1667	103.275	105.668	31.9187	84.1595	41.5668	121.287	42.4631	85.5449	35.5562	31.1506	29.3321	131.103	114.873	74.0031	67.0061	102.235	56.7392	40.6346	61.8076	83.6404	56.5548	43.7094	76.7155	83.825	94.9922	47.6961	96.1127	45.5962	96.4907	69.1791	80.9331	190.495	204.202	60.3603	65.8799	74.7359	36.6348	37.6517	61.6364	42.3441
20.5	NaN	51	106.472	NaN	NaN	52.4608	75.8675	139.271	35.0529	101.19	105.983	31.9187	83.0366	40.569	119.581	41.8542	84.516	36.5344	30.1122	30.5877	131.55	120.438	75.875	67.3885	102.681	56.7392	40.6346	61.8076	83.3694	58.4817	44.9951	75.0991	82.7906	88.2148	44.3836	98.6152	45.5962	95.8937	68.8675	82.5746	190.495	208.499	60.1618	54.6924	69.2771	36.6373	37.6517	57.7857	41.7865
20.75	NaN	51.3642	112.651	NaN	NaN	51.2873	79.5448	130.107	35.0529	98.3627	105.637	31.6375	82.1013	40.2866	119.462	41.8846	83.774	37.2031	29.9295	30.7854	133.091	123.95	76.8312	67.6164	102.722	58.9677	40.2484	60.6924	84.0997	59.4213	45.1737	74.5172	83.1125	80.8281	42.2549	104.417	45.601	94.9235	67.9701	82.182	181.886	208.499	60.1618	44.9571	66.2212	37.5478	38.5435	52.5763	41.7865
21	NaN	51.056	117.129	NaN	NaN	51.1698	81.5075	116.591	35.4712	95.8235	104.806	31.4906	82.1013	39.194	117.823	41.4087	82.7917	37.3344	29.6314	29.6567	134.433	121.119	79.4375	67.7929	103.043	62.3168	38.508	59.9277	83.4157	60.3329	44.2256	74.2586	84.6031	79.9688	41.2806	111.619	45.2147	94.6493	67.2854	81.4605	165.78	202.794	60.6679	39.4228	63.5752	38.375	39.6222	49.3506	39.7725
21.25	NaN	51.056	118.401	NaN	NaN	50.5933	82.7295	103.062	36.9375	93.5527	103.952	30.4312	81.2349	38.3082	112.986	41.4087	81.6298	36.8563	29.5256	31.25	134.433	121.287	82.7781	67.4596	103.752	65.5496	37.2772	59.9277	82.5295	61.2725	44.2256	74.0194	85.4313	79.1484	41.8995	117.898	44.8237	95.2444	65.1045	83.5899	148.74	185.24	60.163	37.1262	60.3007	39.2047	40.0169	48.1899	37.4747
21.5	NaN	50.3793	118.401	NaN	NaN	50.2388	85.1959	92.8205	38.4551	91.8076	100.299	30.4312	81.1336	38.1164	104.159	40.7468	80.3237	37.1594	29.7196	31.7612	134.409	125.295	86.4281	67.7929	105.047	69.4116	36.9968	59.2855	82.5295	61.9228	44.5942	73.9914	85.0375	80.3359	41.5319	124.077	44.3157	94.4291	64.3825	82.6908	131.582	159.879	61.0833	37.0637	57.764	40.0748	41.8947	47.1591	36.2346
21.75	NaN	48.2543	116.991	NaN	NaN	49.944	88.3284	85.5401	38.4551	91.3762	96.0049	30.5031	80.4138	36.9009	95.5239	40.5465	79.5112	37.2656	30.6971	31.2425	131.334	127.474	87.4375	67.935	105.541	73.0022	37.2003	59.2929	82.1742	63.0871	43.5942	73.278	86.1125	82.5859	42.277	131.403	44.375	95.5933	64.3825	82.4452	114.16	134.857	61.7549	36.0282	56.4178	39.2047	43.5829	45.9416	35.2486
22	NaN	47.7026	112.968	NaN	NaN	49.944	90.375	79.3237	39.3177	90.2255	91.7892	30.5031	79.2241	38.0388	88.7317	39.6538	79.5112	36.7844	30.9311	32.1735	132.539	129.2	91.6312	68.3174	105.541	76.5582	36.5737	59.0147	80.0281	65.5618	43.5942	73.2435	86.1125	85.0039	42.9559	138.743	43.7933	96.3302	65.2668	83.0351	100.271	113.855	61.1324	36.3051	55.9965	38.9265	44.8975	44.5747	36.243
22.25	NaN	47.2845	109.218	NaN	NaN	52.2556	91.0448	75.8157	39.3594	87.2672	88.2426	30.4187	77.4591	38.7716	84.6278	39.3814	82.3574	36.6969	31.8702	32.8657	135.438	130.373	NaN	69.1397	105.362	82.2953	36.8061	58.9902	75.9663	68.3638	43.2451	73.9741	86.2562	86.7148	43.2708	144.127	43.7612	96.0597	66.1679	84.0164	92.3013	97.6127	60.5074	35.6176	55.6556	37.598	46.4185	43.9643	37.2753
22.5	NaN	46.9073	106.465	NaN	NaN	57.6082	91.0448	73.7003	40.1054	83.8235	85.8505	30.0625	76.4289	39.4203	81.927	38.8013	89.3381	36.6	31.8702	32.8787	141.304	131.994	NaN	70.4449	106.853	88.8966	36.8061	58.0417	73.4213	71.5449	42.9805	73.25	89.525	89.6758	43.2708	146.175	43.6426	95.1418	67.0802	85.4496	89.4439	87.4105	60.5074	35.0147	55.7098	35.3615	48.5576	44.789	39.3806
22.75	NaN	46.5711	103.569	NaN	NaN	61.0243	91.5746	69.5144	39.9057	81.973	84.3909	29.8094	74.972	40.5668	79.2331	38.6234	96.4471	35.9438	31.242	33.6455	143.573	130.793	NaN	72.6801	106.427	96.5603	36.383	58.0417	72.9565	75.0534	43.1412	72.5948	92.1719	91.6484	44.56	146.175	43.0929	94.4515	67.3153	90.1908	88.6426	81.038	60.0564	33.8983	55.8156	34.0037	50.2837	43.9643	40.6517
23	NaN	46.4914	101.951	NaN	NaN	61.5224	92.9981	63.7388	40.7982	80.565	84.3407	28.6844	75.0043	41.806	78.5506	37.899	101.473	35.3687	30.3429	34.4757	143.573	133.384	NaN	74.2941	108.86	104.168	35.2837	57.2525	72.8469	77.139	42.4107	71.8707	93.6562	91.9492	46.6703	146.384	42.4824	94.0466	67.6437	94.0735	87.6699	77.6201	58.9314	33.1066	56.3103	33.2169	50.6812	44.9318	41.698
23.25	NaN	46.4914	101.951	NaN	NaN	61.0168	92.9981	63.7388	41.2588	80.4865	84.8836	28.5406	75.0043	41.806	77.6854	38.7179	101.473	35.7938	30.6058	34.4757	145.065	135.474	NaN	74.2941	108.86	104.168	36.125	57.2525	72.8469	77.139	41.9562	72.278	93.7969	93.3867	46.6703	146.384	42.7949	92.4683	67.7146	94.0735	87.6106	77.6201	58.7708	33.1066	54.618	33.2169	51.3287	45.0682	41.3469
[truncated: 81 more columns]

## Sheet: TimeTraces UV6 YFP
Time (hours)	Cell 1	Cell 2	Cell 3	Cell 4	Cell 5	Cell 6	Cell 7	Cell 8	Cell 9	Cell 10	Cell 11	Cell 12	Cell 13	Cell 14	Cell 15	Cell 16	Cell 17	Cell 18	Cell 19	Cell 20	Cell 21	Cell 22	Cell 23	Cell 24	Cell 25	Cell 26	Cell 27	Cell 28	Cell 29	Cell 30	Cell 31	Cell 32	Cell 33	Cell 34	Cell 35	Cell 36	Cell 37	Cell 38	Cell 39	Cell 40	Cell 41	Cell 42	Cell 43	Cell 44	Cell 45	Cell 46	Cell 47	Cell 48	Cell 49
0	28.0948	15.4569	16.8396	18.6812	17.459	17.556	22.6604	17.2276	15.2548	16.2855	28.7071	14.7969	13.1034	17.1034	17.4087	16.5401	21.8429	15.5875	14.7885	14.2108	17.4693	19.375	20.0896	24.6685	23.0733	17.7145	20.4038	19.1593	21.4747	13.9963	14.3052	18.1932	18.9327	21.8834	17.7243	24.0899	16.2996	18.7414	25.9776	17.2457	17.7628	26.6936	17.413	15.0833	32.2157	13.4338	17.5807	32.1607	28.4761
0.25	28.0948	15.9181	16.7873	19.025	17.459	17.556	22.7575	17.2276	14.5369	16.8444	28.7071	14.7969	13.2651	17.319	17.2486	16.4792	21.3558	15.5625	14.8622	13.6847	18.1305	19.375	20.4646	25.1587	23.1164	17.7145	20.4038	19.19	21.2528	14.2096	13.7468	18.3687	19.4712	23.4143	18.2047	24.0899	16.2996	19.3934	25.9869	17.5216	18.0385	26.5478	17.8382	15.0833	32.2157	13.0441	18.276	32.1607	28.4761
0.5	25.5453	16.472	17.0541	20.375	19.1306	16.8209	23.1493	19.4087	14.3045	17.6507	27.5331	14.6406	13.0927	17.2069	17.7823	16.8894	21.7628	15.3156	14.8622	13.4515	18.6393	17.7812	19.3993	25.889	22.806	17.8235	19.8333	19.3333	21.4944	14.212	13.6899	18.7626	19.4712	22.7851	17.6029	22.0976	16.8363	20.239	26.8451	17.3147	18.6955	26.5478	18.4375	14.8158	26.1115	13.4338	18.1823	28.138	31.3455
0.75	23.0431	15.653	16.722	24.45	23.1884	16.5914	24.6511	23.633	13.4199	18.8738	26.4424	14.4375	12.8858	17.2069	17.7823	16.6571	22.8878	14.9969	15.133	12.834	20.0603	17.0938	18.9907	26.993	22.806	17.7733	19.2244	19.0208	21.889	14.1152	13.5455	18.7652	19.8205	23.0744	17.9338	20.5559	18.0804	20.239	30.1231	17.597	19.266	28.6801	20.4645	14.5614	21.652	13.0257	18.1823	23.026	36.4466
1	21.3276	15.1099	16.4049	33.7625	30.7948	16.5914	28.4142	28.3574	13.2179	24.0993	25.6507	14.4375	12.8858	17.5905	18.8539	16.7099	24.6058	14.9969	14.649	12.8097	21.4331	16.8938	18.9907	30.7416	22.8642	17.9412	18.7067	19.1642	22.6742	14.1434	13.2938	18.9962	20.0577	22.1473	17.6446	20.1809	19.9415	21.1115	36.1511	17.9397	21.9936	31.386	25.8922	14.2708	19.81	12.8897	18.7552	19.4416	41.8244
1.25	21.2134	15.8427	15.7351	45.1156	39.7948	17.1157	34.2705	36.2756	13.2179	30.9203	24.4694	14.2125	13.0151	18.6918	19.8989	17.1651	26.6763	14.9062	14.5689	12.6493	24.0164	17.0594	19.0019	36.382	23.8297	17.799	18.1971	20.1189	22.8975	14.0907	13.0536	18.9962	20.1506	21.9116	18.1605	20.1809	19.9415	21.7488	42.9496	19.0409	24.1571	34.0674	32.3297	14.2708	18.5123	12.7684	19.6172	17.9205	47.8975
1.5	21.2134	15.1099	15.306	57.2625	46.0299	17.7108	40.584	49.1747	13.2179	36.565	22.8223	14.1937	12.9504	19.1961	20.5576	17.6458	28.5192	14.7531	14.6106	12.9049	28.0471	17.3469	19.2295	43.4171	25.1358	17.799	17.9327	20.527	22.8975	13.9779	13.1331	18.8586	20.1506	20.3031	18.5662	20.5068	19.9082	22.4939	50.3974	19.9203	25.1971	35.9755	40.8958	14.2708	17.8529	12.9841	21.1224	17.7321	53.5225
1.75	22.1142	15.0862	15.306	68.4562	52.653	18.0653	46.778	62.5545	13.1859	42.3885	21.6324	14.3406	12.9978	19.8621	20.941	17.6827	30.6907	14.8812	14.3301	13.2537	28.5252	17.4719	19.5187	50.1713	26.1918	17.5233	18.2708	20.7598	23.3511	14.136	13.2727	18.9129	20.4375	18.8094	18.5662	20.899	17.9228	23.3297	59.4403	20.403	27.3413	39.2439	50.6078	14.2577	17.8529	12.6581	25.2943	17.1802	57.4691
2	23.4418	15.3578	15.8507	77.0312	65.2948	18.3153	52.819	76.3141	13.4135	50.0012	21.2978	14.6406	13.4483	20.7047	21.6306	18.399	33.8093	14.375	13.8237	13.6082	30.7105	17.4969	19.9534	51.3525	27.3319	17.6348	18.2708	21.3382	23.4199	14.136	13.2727	18.7689	20.4375	18.7094	19.2132	20.899	16.4936	24.3	67.1325	20.9116	31.4792	43.4755	61.8664	13.8388	17.8701	12.8272	30.4453	16.8084	60.5154
2.25	24.5237	15.4806	17.4963	86.1562	78	18.9627	58.4963	88.649	13.2628	58.413	20.9767	14.1406	13.5129	20.9741	23.5632	19.4471	37.1522	13.7188	14.3301	13.7276	36.466	17.4969	19.8246	55.7865	29.1078	17.0049	18.8654	22.3358	23.6166	14.0331	13.3149	18.7689	21.0769	18.4844	19.81	21.261	16.0369	25.2047	70.8377	21.6401	36.2853	46.3382	76.462	13.4803	19.0429	13.0686	33.7839	16.7386	62.7767
2.5	26.3405	15.4806	18.2146	96.7469	84.9963	19.7761	62.7463	96.367	13.508	65.1348	20.5919	14.6469	13.2586	22.3728	26.2767	21.3686	40.1378	13.3781	14.5849	14.1978	47.4671	17.5469	19.3588	65.1994	31.2349	16.7659	19.6394	23.2132	24.4115	14.3431	13.4789	19.5101	21.5369	18.8531	19.7929	21.7659	15.742	25.7996	71.9813	22.7974	40.3301	48.4865	92.6544	13.4167	22.185	12.7929	37.987	17.3068	66.5379
2.75	28.875	15.9763	18.6325	107.775	88.6231	20.5578	66.9701	103.346	13.508	66.8958	20.2586	14.6469	13.2586	23.8362	28.493	24.9423	43.133	13.2188	14.4103	13.8787	54.2961	17.7437	17.6325	77.7177	33.0668	16.8125	20.2837	24.5037	24.7739	14.2243	13.6201	20.5417	21.976	20.5	19.8934	23.0012	15.7308	25.8772	76.3955	24.5108	42.859	48.8738	107.15	13.4167	26.6262	12.8934	43.2318	17.4481	72.0309
3	31.0172	16.0022	19.1698	117.409	95.5131	21.6623	71.4067	110.551	13.9952	66.8958	20.2586	14.5594	13.5647	25.3341	30.3483	29.625	46.5144	13.0219	13.8798	13.8545	56.2138	18.1406	16.4281	85.2992	34.7435	17.0368	21.7035	27.0294	25.191	13.9056	14.0325	21.173	22.9583	24.1156	20.2953	24.0907	15.3429	26	86.4515	26.4569	46.9231	49.277	116.293	13.4167	30.5527	13.4228	47.9557	18.487	75.5365
3.25	32.3017	16.6142	19.6922	121.534	108.336	22.7388	73.1381	116.364	14.0192	66.8787	20.4547	14.1594	13.6207	26.5065	33.4888	35.0529	50.9519	13.2344	14.2436	13.6138	58.9836	18.6313	16.4281	91.5211	36.1121	18.7451	23.7532	29.8971	24.618	13.8934	13.8149	21.4318	24.5288	29.7875	20.7978	24.7733	15.3269	26.403	95.0056	27.9634	53.4263	49.8211	124.496	13.2785	35.5196	13.3248	52.7005	19.9399	76.7233
3.5	33.8168	17.2909	20.25	123.506	116.201	23.6884	73.2892	122.454	14.0208	65.5797	20.4547	14.0437	13.5043	27.8879	37.8904	40.5337	55.0737	13.4156	14.0353	13.7146	62.7215	19.2406	16.9344	99.7879	37.5905	23.2255	25.649	32.3738	24.618	13.8419	13.8149	21.7235	27.0513	36.2594	21.9632	25.2132	15.3574	27.3168	99.2593	29.3125	59.8702	48.6471	134.911	13.3202	42.7377	13.0662	56.0781	21.5	78.7626
3.75	35.6595	17.7953	20.6213	127.106	120.642	24.9757	73.2873	126.896	13.524	64.6728	20.3615	14.0437	13.4741	30.3966	41.5169	45.0288	57.4712	13.9625	13.9599	13.7146	66.9967	19.8094	17.8	111.23	38.5237	25.3713	29.2212	34.7279	24.1812	13.5368	14.0925	22.3838	29.8029	42.4156	23.4069	25.4314	16.1506	30.0474	104.39	31.194	68.391	48.6471	142.869	13.1798	51.5931	13.4632	60.1641	22.9562	83.3441
4	37.4332	18.0129	20.6213	136.397	125.752	26.375	72.7257	135.337	13.524	63.1029	20.7047	14.2438	13.4741	33.278	45.0758	49.8189	59.8526	14.1625	14.0128	13.7407	70.9638	20.2563	19.0406	118.041	39.8642	25.3713	34.4407	36.8272	24.2542	13.8701	14.2971	23.0025	31.2163	48.1031	24.3223	26.0858	17.7772	31.8017	111.446	32.2177	68.391	49.5404	148.29	13.1053	63.9779	13.7488	65.8333	24.4886	89.0927
4.25	39.931	18.0366	21.0597	150.547	127.33	27.5354	72.8116	153	13.9263	58.6556	20.7708	13.9125	13.306	35.472	49.6854	56.0353	63.4103	14.2438	14.0128	13.9683	74.0088	20.625	19.8531	121.24	41.2284	23.5061	38.4215	39.1066	23.8385	14.2598	14.5649	23.7538	31.2163	54.5844	24.5686	27.1654	20.2628	33.0625	113.438	32.2177	78.0016	50.4951	156.109	12.727	77.2966	13.7659	70.3047	26.0601	91.6924
4.5	43.0841	18.0366	21.6306	155.275	127.922	28.3619	72.8601	164.654	13.1731	51.6581	21.712	13.5344	12.7134	37.4547	53.8553	63.2372	66.9663	14.4781	14.0128	13.8657	77.1294	20.3719	20.6719	123.808	42.3534	19.7794	41.5946	41.3787	23.7416	14.4902	14.6136	24.8157	31.0737	61.3875	24.9105	28.4657	20.9167	35.6595	113.438	31.5517	86.4279	50.5466	164.863	12.9792	88.8235	13.7659	74.8021	27.4156	93.2935
4.75	45.6142	18.4181	22.7034	161.506	131.116	29.0522	71.7631	170.881	13.8782	45.3971	23.114	13.9625	13.0711	40.4504	56.9775	70.2436	69.2981	14.3281	14.1907	14.0896	79.1721	20.3719	20.6281	128.388	44.3103	17.864	45.8413	42.5172	23.6756	14.9473	14.7825	26.529	28.5881	66.4906	26.1434	30.1642	21.6154	37.9375	111.957	32.1767	95.6971	50.5466	169.308	12.6996	103.026	13.5699	79.138	28.3929	95.743
5	48.3427	20.3513	24.2966	171.781	128.037	29.916	70.4888	172.03	13.9615	41.625	24.1287	13.9625	12.5496	43.2371	60.7739	76.6747	73.2596	14.2812	14.5785	13.8284	81.1754	20.2563	20.3094	135.365	47.3879	17.7942	50.133	42.9473	23.8975	15.2475	14.664	28.0543	25.129	71.7687	27.81	31.8297	21.6907	39.5366	108.222	31.4677	105.673	49.527	172.592	12.6996	118.81	13.8627	82.3906	30.2565	98.0281
5.25	52.2866	22.7004	25.1642	177.55	127.504	30.8414	68.3358	172.03	13.9615	39.6691	24.8591	13.9125	12.7177	44.8944	65.0239	82.9167	78.6506	14.8656	14.7292	13.7854	84.8048	19.9656	20.3094	142.559	51.6983	17.5276	52.7981	43.5025	24.0632	15.875	14.664	28.9848	23.0716	76.5687	28.6176	33.4118	21.1875	41.4526	103.604	31.0345	113.787	48.2819	173.913	13.0822	130.339	13.7659	85.4531	33.8539	101.579
5.5	55.6897	24.4914	25.6231	186.794	130.433	32.3004	66.6362	167.933	13.9407	38.2843	25.7892	14.1469	12.5539	46.806	68.3146	88.8237	81.9952	15.65	14.7292	13.4216	87.9934	19.5406	21.6469	147.367	58.2737	17.0401	54.0962	43.7206	25.375	16.6103	14.3279	29.5341	23.0716	78.3469	28.6348	35.0368	20.6058	42.6789	103.121	31.0345	121.284	46.4093	176.914	13.424	136.765	13.2794	87.1458	37.4221	105.574
5.75	58.8944	25.0086	26.4515	191.594	131.399	34.6437	65.2481	178.766	14.9984	38.0441	26.8787	14.325	12.5539	49.0108	71.8118	94.8958	84.4071	15.4812	14.8846	13.9011	90.0987	19.5406	24.4406	150.695	65.9203	17.0065	55.0208	43.7206	25.4761	17.0233	14.3831	30.4962	23.3938	78.9437	28.6348	37.7488	20.3365	42.8556	103.121	30.6379	131.508	45.4583	176.914	13.4681	142.283	13.277	87.6745	38.4383	106.649
6	63.2155	25.1552	27.5187	196.378	131.272	37.3358	61.084	177.022	14.625	36.7917	28.7402	14.3812	12.403	50.8534	76.802	101.506	87.4247	15.4812	14.9279	13.7034	92.8651	20.6156	27.5031	155.493	72.9655	16.3116	55.7388	43.3162	26.3638	17.3162	14.474	31.5644	24.6875	79.9562	27.9657	41.3174	18.883	42.8556	106.22	30.4116	140.367	45.1115	172.172	13.4681	148.99	13.5404	90.9167	38.4383	107.378
6.25	67.681	24.6487	28.6866	196.378	131.272	39.4795	56.3825	176.369	14.758	36.0294	31.3284	14.4187	12.4526	52.0474	82.2093	106.902	89.0513	15.5	14.7516	13.7761	96.8377	21.2656	29.6406	163.653	80.3082	16.3116	55.7388	41.5931	26.4944	17.261	14.9221	31.8497	25.4812	83.3187	26.4841	43.6471	18.3718	42.931	113.603	29.7457	145.321	44.7696	162.022	13.4681	155.969	13.3946	96.9401	38.2338	107.779
6.5	72.972	24.7522	29.9142	199.819	132.519	41.375	52.7351	187.327	14.8029	36.6593	33.7598	14.7906	12.625	52.7866	85.9031	110.476	90.6859	14.8063	15.024	14.1791	100.303	22.675	31.4656	173.466	89.2069	16.7072	56.1955	38.9779	26.5772	17.4975	14.8019	32.7172	26.4375	89.1125	24.8015	45.4363	17.6378	42.6401	118.526	28.556	151.952	44.6949	146.716	13.5453	161.775	13.1863	100.453	37.6916	109.072
6.75	81.056	24.5862	31.0448	204.791	137.047	43.2313	48.1138	191.728	14.7276	38.5196	36.7071	14.7906	12.653	53.9935	88.7514	113.739	93.7548	14.6062	15.0497	14.2201	102.746	22.7281	32.3906	184.75	98.472	17.5328	56.2548	36.1605	26.1685	17.5723	14.8019	34.1477	28.9906	89.1125	23.3199	47.5833	16.9567	42.375	122.341	27.3793	161.686	44.1667	130.89	13.7353	164.308	12.9596	101.318	37.013	110.374
7	94.6853	24.5862	32.6996	217.266	149.925	44.5131	42.1623	191.728	14.4279	40.0245	39.8848	14.4062	13.0022	55.5905	91.9635	117.986	97.5481	14.1625	14.4295	14.3657	104.33	22.5094	32.3906	199.279	107.032	17.7565	56.8157	33.6728	26.1685	17.5723	14.6688	36.4773	32.4188	88.2875	22.4228	49.3578	16.5096	42.3901	126.731	26.4159	169.673	42.9657	119.353	13.723	164.809	13.2904	101.906	35.263	110.722
7.25	110.834	24.1746	35.8526	233.481	168.672	44.5131	35.5168	195.954	14.5288	43.25	42.1152	14.1906	13.0496	56.7306	94.3343	122.766	99.0337	14.6062	13.8606	14.972	104.811	21.7219	32.7031	210.788	115.651	18.4741	57.492	31.1814	26.2767	17.5368	13.6153	38.9255	35.1406	72.9094	22.163	50.5319	16.1859	42.0754	132.903	25.1315	169.673	41.0895	105.83	14.0196	164.809	13.4877	103.021	32.4075	111.249
7.5	110.834	24.1078	39.6642	248.434	191.681	44.7257	29.4422	200.293	15.0481	46.6814	44.0196	14.1375	13.1228	57.2737	96.198	125.755	102.413	14.3719	13.6747	14.9963	105.681	22.5219	33.8375	217.577	123.991	19.3879	58.226	28.2402	26.4101	17.2561	13.2938	39.8018	37.175	70.6562	21.799	51.6066	15.5288	40.9073	139.504	24.8362	174.457	39.5429	85.4375	14.0686	164.221	13.0846	103.911	29.4984	111.249
7.75	116.287	24.0151	43.1213	265.991	213.772	44.278	25.1735	205.354	15.6042	48.6115	46.1569	13.975	13.0841	57.7241	98.4115	128.713	104.912	14.7063	13.399	14.8731	107.123	22.7219	34.6437	224.092	132.664	20.2672	58.6651	25.152	26.1994	16.8946	13.2938	41.0341	40.0719	69.9031	21.1801	53.2757	15.5288	39.8341	140.729	24.8362	182.513	38.3946	65.9694	13.8848	162.119	13.0404	103.305	26.3945	110.034
8	114.353	24.1897	46.1082	270.875	233.83	44.2556	22.334	213.005	15.7019	48.9387	46.5711	13.8844	13.0841	58.5172	101.853	132.723	106.421	14.6312	13.399	14.8731	108.787	23.7437	36.5375	229.201	136.996	20.8082	58.6651	22.9081	26.8483	16.4596	13.3458	42.7412	43.9625	71.9188	20.8971	54.9559	15.2532	37.9828	140.729	24.7629	193.982	36.8199	52.0662	14.0098	156.485	13.6642	105.138	22.4237	110.034
8.25	112.106	23.569	49.291	271.125	233.83	43.9403	20.5951	217.997	15.7019	50.1949	46.5711	13.7188	12.9332	59.4763	107.076	136.079	107.388	14.6312	13.5721	14.1418	109.91	24.1438	38.5312	233.691	142.845	20.8082	58.2837	21.7341	27.3792	16.1569	13.7955	42.7412	47.7844	82.8156	20.8971	54.9559	15.2468	36.5927	138	24.8879	198.207	34.5944	43.489	14.076	148.094	13.6642	105.734	18.9627	109.669
8.5	112.106	22.528	52.4216	265.788	NaN	43.7276	19.2948	221.141	15.7308	52.6422	44.9069	13.8562	13.1379	60.6142	111.659	140.394	107.54	14.2281	14.0433	14.028	110.504	24.1438	39.5562	239.775	145.756	20.6293	57.3862	21.0233	26.7458	15.5	13.7955	41.7157	51.8281	82.8156	20.4547	54.7782	14.9167	34.7306	134.229	25.1897	199.686	32.5429	39.2794	13.5576	140.583	13.8664	104.086	17.0227	109.531
8.75	116.172	22.2909	54.5448	261.075	NaN	42.8358	18.8246	221.141	15.7724	54.799	42.9289	13.8562	12.903	62.0172	113.978	145.654	107.54	14.45	14.5529	13.4757	109.721	24.1875	40.4188	246.018	148.998	20.4828	56.0769	20.3811	25.6096	15.0772	14.1623	36.1951	56.5562	81.6656	20.4706	52.864	15.3381	32.8103	124.655	25.6961	198.207	31.7917	37.6238	13.2243	133.35	13.9473	103.177	16.0146	109.154
9	121.528	21.2823	56.3433	261.075	NaN	41.7183	18.8246	216.397	15.8478	55.6691	40.5025	13.5969	12.8642	62.8556	114.743	149.997	106.761	13.6312	14.9407	13.4104	109.673	23.7531	42.6406	250.634	153.489	19.972	54.883	20.0037	25.4213	14.7426	14.3571	31.5197	61.4	80.9562	20.0833	49.5993	15.0304	32.8039	112.746	26.6638	200.327	31.5809	37.6238	13.3873	123.23	13.9473	104.995	16.0146	109.788
9.25	129.205	21.2672	58.1922	260.256	NaN	41.0224	19.0149	197.162	16.3141	55.9718	37.1176	14.05	13.0172	64.1466	115.19	153.628	105.375	13.3938	14.5529	14.0746	108.374	23.5719	43.4594	250.634	155.519	19.1703	54.0304	19.875	24.1952	14.7194	14.8312	29.0253	66.6281	78.4219	19.9632	45.4608	15.0176	32.8039	106.353	27.7611	204.88	30.7941	37.6618	13.2243	110.968	13.3713	106.07	15.974	108.614
9.5	147.741	21.5237	58.9944	263.941	NaN	40.1959	19.0149	200.226	16.3141	56.4963	32.864	14.2562	13.1552	64.5668	115.959	156.535	104.005	13.4563	14.4663	14.4291	105.599	23.7594	45.6625	249.279	157.735	18.9526	53.492	19.875	23.3525	14.5355	14.7922	28.0277	72.5187	74.6281	19.8272	41.5147	15.008	33.9784	101.369	28.6456	217.646	29.4093	40.7684	13.2353	95.9301	13.3725	111.31	15.6591	105.604
9.75	NaN	21.6034	59.8582	273.363	NaN	37.8974	19.1847	213.188	16.3542	55.9718	27.6397	14.15	12.7866	64.8448	116.607	157.859	103.394	14.1344	14.4728	14.4291	101.043	24.4633	48.2844	246.39	161.647	18.9526	51.8349	19.8775	22.677	14.2071	14.7484	26.7028	76.0312	73.1562	20.0919	38.5355	15.3125	35.0366	89.5653	29.7403	224.853	27.9608	44.902	13.0564	80.9485	12.8652	115.911	16.0519	100.535
10	NaN	21.4116	59.8582	272.363	NaN	35.2201	18.9776	255.867	15.8766	55.4914	22.8137	14.1937	12.7866	64.8341	117.178	158.755	103.394	14.1344	14.4888	14.4291	97.0757	24.1529	53.2719	246.39	163.537	19.5043	48.9936	19.8775	22.236	14.3799	14.289	26.4396	77.4281	73.1562	20.0919	36.2978	15.383	35.5108	69.972	30.5795	235.287	27.011	50.5098	12.9706	66.9179	12.9681	115.911	16.474	95.1938
10.25	NaN	21.6422	58.9869	NaN	NaN	32.5019	18.9776	287.651	15.4968	54.2929	20.1189	14.3469	13.0819	65.0819	117.178	159.423	101.444	14.1344	14.0272	14.3657	93.6228	24.7004	56.4281	246.338	163.537	20.3858	46.649	19.6471	21.9888	14.4216	14.2127	26.4396	80.0438	74.1656	20.5711	33.1115	15.8734	35.8772	69.972	31.0909	240.008	25.7243	58.3248	12.7304	51.5355	13.2132	115.073	16.1834	91.0899
10.5	NaN	21.4655	57.653	NaN	NaN	29.2929	18.9291	297.867	15.1747	53.6373	19.0343	14.1594	12.6207	65.806	115.242	160.359	98.0913	14.1594	14.2212	14.3246	88.6656	25.1983	56.4281	250.265	161.972	21.2004	43.9167	19.0392	21.9888	14.2206	13.9821	27.3966	79.9625	75.8219	21.1164	29.0502	16	35.9461	70.5373	32.0227	236.659	24.5282	66.9179	13.0699	38.462	13.5147	109.138	16.3068	91.0899
10.75	NaN	21.3276	54.7015	NaN	NaN	26.0131	19.1791	297.867	15.2917	53.25	18.6164	14.3094	13.0129	67.1422	112.048	160.494	94.9391	14.3156	14.5994	14.0709	82.0252	25.528	55.3125	250.265	157.724	22.5905	39.4455	18.8137	21.6096	14.4387	14.3442	28.8384	77.325	76.2156	22.1373	26.3615	16	36.4353	79.6791	33.1785	237.869	24.2353	73.1973	12.9951	29.527	13.4191	102.146	17.237	95.2584
11	NaN	21.0668	50.1231	NaN	NaN	23.3228	19.0821	305.215	15.2067	53.25	18.6164	14.6531	13.4353	68.0237	109.632	160.494	92.0753	14.2281	14.6362	14.0709	75.0789	26.1875	51.4156	250.162	153.429	24.4892	33.2436	18.7475	21.2598	14.7034	14.3442	31.1272	76.5	77.1781	23.0625	25.761	15.9087	37.1703	90.2519	33.1785	237.994	23.9363	77.7353	12.9265	24.0306	13.5147	97.9167	18.6964	92.4185
11.25	NaN	20.8448	45.2257	NaN	NaN	21.1847	19.0821	290.663	15.3894	54.8419	18.5147	14.6594	13.9418	68.694	106.82	158.899	88.4423	13.8344	14.2324	14.1716	68.1327	26.8772	48.925	241.506	150.914	24.9116	27.2356	18.9228	20.7711	14.4387	14.1104	34.0711	75.2687	77.9844	24.185	25.5245	15.9183	37.7759	90.2519	33.2203	233.715	23.989	81.9179	13.2574	21.837	13.4534	94.3542	20.0617	92.6657
11.5	NaN	20.4892	39.3153	NaN	NaN	19.875	18.722	302.744	15.2644	56.0429	18.2132	14.8656	13.7155	68.4957	101.181	155.883	82.1298	14.2188	14.1202	14.431	59.8224	28.0539	46.1375	227.741	148.899	25.4677	22.6923	18.6691	20.7711	14.5699	13.8571	36.5323	75.2687	77.6	26.0662	25.1422	15.9183	37.9849	87.0037	32.2577	229.862	24.4069	84.8995	13.1863	21.0012	13.3064	88.7578	20.9091	92.2598
11.75	NaN	19.8599	32.8937	NaN	NaN	19.2836	18.3358	291.062	15.2644	55.9424	17.8051	14.9594	13.7155	69.5022	95.9902	151.51	72.8221	14.3187	13.8157	14.3675	51.1711	28.0539	39.85	213.821	145.791	25.9267	19.1202	18.6838	20.75	14.4044	13.9497	38.6638	78.7188	75.9437	28.3137	24.3137	15.774	39.1207	83.1642	30.9079	218.45	25.0895	84.8995	13.1863	20.3382	13.0809	81.3411	21.4026	87.6264
12	NaN	19.1444	27.5205	NaN	NaN	18.7929	18.3358	294.705	14.9119	55.9547	17.7512	14.9563	13.3233	70.2716	92.1166	148.208	62.8878	14.1875	13.6362	14.3675	44.1173	28.2155	31.9563	201.064	140.073	27.4677	17.4728	18.6838	20.8427	14.7206	13.9497	40.0517	81.0875	74.8937	30.2647	24.402	16.0978	40.9957	77.6922	29.0581	193.21	26.1336	84.3701	13.3174	20.3382	13.2279	73.0391	22.8799	85.8596
12.25	NaN	18.9504	23.6231	NaN	NaN	18.5075	18.5429	281.654	14.9119	54.5674	17.7512	14.9781	13.2543	69.9073	85.8034	144.393	52.8013	13.8	13.5545	14.0187	39.0055	28.8017	27.2063	184.77	131.942	28.6552	17.1731	18.7806	20.7963	14.7414	13.9724	40.4569	81.0875	73.15	31.6875	24.402	16.5192	43.0194	71.3041	27.4353	175.402	28.5061	82.1201	13.94	20.8444	13.2022	64.5781	25.6656	84.6096
12.5	NaN	18.6832	21.3321	NaN	NaN	18.6996	18.4646	281.231	14.2821	54.2108	17.685	14.8438	13.0625	69.1142	76.3062	138.38	43.149	13.7875	13.7676	14.1175	35.2072	28.3017	25.2563	164.915	123.754	32.4612	17.1731	18.7806	20.7317	15.1483	14.099	41.7155	81.3875	72.7375	32.701	25.7537	17.2372	43.5474	65.875	26.2588	157.585	31.6409	78.1556	13.9338	21.1115	13.6863	55.8516	28.2565	78.8244
12.75	NaN	18.653	20.0858	NaN	NaN	18.5784	19.0336	278.819	13.9728	54.2108	17.489	14.3938	13.0022	69.1401	64.9691	130.954	34.8766	13.5219	13.7676	14.1362	32.3564	28.3017	23.9438	142.694	117.308	36.9224	16.8269	19.2598	20.7317	15.6507	14.1753	43.2996	83.2062	72.6437	33.6434	27.2194	17.6538	43.5474	58.9067	25.409	126.838	35.4804	75.4804	14.049	21.3468	14.0368	46.5521	30.2305	70.0393
13	NaN	18.8405	19.5653	NaN	NaN	18.5784	19.4347	278.819	14.484	54.2108	18.1642	14.4	13.278	69.1315	53.4003	121.686	28.9968	13.1813	13.6987	13.9608	30.6974	28.9052	23.4125	116.395	110.97	38.4677	16.2804	19.4522	21.0506	16.4412	14.0049	43.9418	81.8844	72.2875	33.5809	28.3922	18.1571	42.9784	49.2743	25.1064	95	40.4534	71.1127	13.8505	21.5858	14.5625	37.3229	31.5455	64.0688
13.25	NaN	18.7328	19.3638	NaN	NaN	18.3563	19.2705	275.774	14.1298	52.7475	19.065	14.275	13.3664	69.097	42.9916	108.364	25.9151	13.3313	13.3526	14.5653	29.3717	29.6487	23.5	87.989	103.894	38.4677	16.0657	19.4522	21.1854	16.6777	14.0049	46.4009	80.0875	70.5531	33.5809	30.0319	18.1571	40.6099	40.3955	25.091	67.7628	44.6017	62.1863	13.5184	21.989	14.5417	28.8854	32.2451	59.9551
13.5	NaN	18.7328	19.3153	NaN	NaN	18.4347	19.2705	282.974	13.3622	50.5368	19.663	14.0969	13.2543	69.4095	33.9537	90.7308	24.0689	13.3313	13.1202	14.5653	27.6667	30.375	23.2344	61.4056	96.2737	37.2047	16.0112	19.3762	21.4438	17.1189	14.1688	48.0905	78.4281	66.2156	32.815	32.3248	18.0978	37.4806	33.6847	25.091	46.5561	47.0417	51.1176	13.5184	22.1471	14.5919	22.9193	32.2451	52.1882
13.75	NaN	19.0129	19.3153	NaN	NaN	18.3134	19.5448	282.974	13.3365	50.1189	20.4142	14.3	13.3879	70.0668	27.6503	71.7308	22.9071	13.2406	13.1202	14.3657	27.2884	31.2543	23.7094	41.5049	87.8621	35.2974	16.0112	19.6483	21.4438	17.1189	14.3084	48.9181	70.8312	60.2812	30.1912	34.6152	17.9888	33.3504	28.9646	25.2555	33.6026	47.364	40.5331	13.7488	23.299	14.1324	20.0365	31.4886	44.316
14	NaN	18.9935	19.3153	NaN	NaN	18.1026	19.8638	277.141	13.1843	49.8015	20.4939	14.8469	13.2349	71.0237	24.7079	54.2099	22.6106	13.8406	13.2019	13.9664	26.7928	32.4871	24.1094	31.8578	79.7026	33.2478	15.7997	19.962	21.5393	17.1703	14.6347	49.7026	59.5281	55.3719	26.788	36.9779	18.0962	29.1193	25.5466	25.4781	26.1186	47.364	32.25	13.3995	24.5637	14.1201	18.4349	30.0779	39.2697
14.25	NaN	19.306	19.222	NaN	NaN	18.0168	20.1231	279.021	13.1378	50.2806	20.3848	14.45	13.2349	72.4871	23.5365	38.6474	22.3269	14.0656	13.5689	14.1045	26.102	32.4871	24.4844	29.2745	69.7241	30.5539	16.0465	20.6409	21.9705	17.6605	14.8685	51.0474	47.625	51.825	23.4154	39.3762	17.8446	26.9683	23.2817	25.9989	22.5881	46.6912	27.2463	13.538	25.3689	13.9485	17.4141	27.9334	32.8385
14.5	NaN	19.6228	19.3022	NaN	NaN	18.1362	20.5149	291.199	13.266	50.5233	20.7022	14.9531	13.4978	72.7004	22.8301	26.6955	21.9327	14.0469	13.4776	14	26.3958	32.8858	24.4438	28.3456	57.8621	27.4871	15.9567	20.7512	22.3624	17.9657	15.0292	52.7004	37.2719	45.8594	20.886	41.4044	17.9583	25.9086	22.584	26.6919	21.2436	43.9326	24.1458	13.5993	25.3689	13.7733	17.0182	25.5552	25.6713
14.75	NaN	19.778	19.5728	NaN	NaN	17.791	20.5149	278.258	13.4151	50.6667	20.7647	15.0969	13.9138	73.097	22.8301	20.4968	21.6587	13.9062	13.9567	14	26.7632	31.444	24.4438	27.3199	47.6164	25.0065	16.0032	20.7512	22.7149	18.297	15.3864	54.7629	30.8906	36.7375	19.5833	43.0588	18.1859	25.028	22.2631	27.4781	20.3654	39.3002	22.701	13.4154	24.8762	13.5576	16.8438	22.9627	20.8961
15	NaN	19.778	20.0951	NaN	NaN	17.1381	20.7985	284.247	13.4151	50.114	20.7672	15.0531	13.9634	72.5754	22.7331	18.6939	21.8478	14.55	14.4022	14	26.7632	31.4569	24.7594	26.6201	39.9741	22.7543	15.8061	20.7341	23.0688	18.5096	16.1364	56.2371	27.5562	29.4	18.6949	44.2218	18.5801	24.5896	21.5709	28.386	20.0016	34.027	22.3223	13.2292	24.1826	13.5748	17.0182	20.8442	18.0492
15.25	NaN	19.944	20.4104	NaN	NaN	16.3078	20.8694	290.609	13.5962	49.7132	21.3689	14.975	13.9634	71.9267	22.441	18.1971	21.9087	14.2219	14.5513	14.1828	26.9485	31.6078	24.4156	26.1838	35.2435	20.7672	15.8189	20.6544	23.7093	18.5941	16.1623	56.1185	24.75	26.0894	17.9988	44.9056	19.0513	24.3769	21.4925	29.3695	20.0016	29.5282	22.0686	13.1225	22.3529	13.5184	16.8438	19.289	16.4003
15.5	NaN	19.944	20.4104	NaN	NaN	16.4272	21.4683	277.529	13.4535	49.3725	21.5588	14.975	13.7069	70.7306	22.9719	17.7628	22.5609	14.2781	14.3045	14.3116	27.4956	31.9159	23.7625	25.4081	32.2371	19.5948	15.7965	20.5735	23.9789	18.5941	16.2224	57.4677	23.1031	24.9856	17.1275	46.3076	19.3317	24.5896	21.3638	30.3904	20.2885	26.6446	22.0686	12.9816	20.826	13.7083	16.9427	18.375	15.4382
15.75	NaN	19.4698	20.5784	NaN	NaN	16.3228	21.2593	266.048	13.0176	48.3358	21.8775	14.825	13.5754	69.7565	23.5365	17.4519	22.9215	14.2781	15.2869	14.2444	27.4956	30.069	23.3188	24.7365	29.3685	18.9159	15.7965	20.788	23.9789	18.5941	16.6039	57.3254	23.1031	24.2812	16.9044	48.451	19.3814	24.6623	21.3638	31.2237	21.0192	25.6581	22.1213	12.9816	20.0895	13.7083	17.4505	18.375	14.7233
16	NaN	19.1552	21.6306	NaN	NaN	17.1828	21.2593	261.17	13.0272	46.3309	22.3652	14.575	13.5302	68.4763	24.0393	17.3189	23.2708	14.0125	15.6747	14.347	27.8564	29.7759	23.5813	24.2365	27.2694	18.597	16.2019	21.1091	24.0449	18.552	16.7354	56.0797	22.6156	23.5841	17.2488	49.2647	19.4984	24.875	21.5989	32.1404	21.4936	25.0956	22.4498	13.1336	19.5919	13.5907	17.9974	18.3019	14.0337
16.25	NaN	19.1552	21.8918	NaN	NaN	18.0037	21.8545	241.845	13.4856	43.8603	22.5662	14.2844	13.5302	67.5733	25.3216	17.1538	23.5112	14.0125	14.4984	14.3022	28.4057	27.0711	23.3188	23.7022	26.8793	18.4784	16.5801	21.6642	24.1039	18.5716	17.0568	55.3254	22.4	23.5841	17.8517	49.2647	19.5048	25.7705	21.709	33.2248	21.742	25.1765	22.7831	13.5846	19.1042	13.6115	18.4245	18.6153	13.875
16.5	NaN	18.6853	22.7668	NaN	NaN	18.2836	21.3806	229.242	13.5801	41.8015	22.2892	14.2844	13.5884	65.8707	26.1671	17.0337	24.2901	14.1594	14.1619	14.3022	29.057	25.9892	23.2375	23.3309	26.8793	18.3707	17.258	22.1752	24.1447	18.3694	17.0568	55.3879	21.7875	23.1202	18.4203	48.8223	19.3814	26.166	21.3489	34.3586	22.4503	24.9828	22.7831	13.8603	18.8174	13.9252	18.9896	19.086	13.875
16.75	NaN	18.9914	22.7668	NaN	NaN	18.6866	21.2071	227.069	14.367	39.924	22.2892	14.2438	13.5884	63.3772	26.4621	17.0337	24.1619	13.9469	14.9984	14.0616	30.2763	25.5884	22.7531	23.2512	27.5323	18.4784	17.258	22.1752	24.6531	18.1657	17.25	54.1272	22.7375	22.995	19.3836	47.4694	19.5769	25.9795	21.3769	35.4901	23.8285	24.9828	22.3897	13.8603	18.4571	13.5502	20.0443	19.6396	14.1433
17	NaN	18.9914	22.5896	NaN	NaN	19.2649	21.1213	223.494	14.766	38.1777	22.0882	14.1625	13.5216	60.5991	26.5997	16.7724	24.7692	14.1969	14.9647	14.0448	31.8805	25.5086	22.8781	23.2659	28.1444	18.4914	17.5513	22.5429	25.1713	18.2949	17.25	52.306	22.55	22.4157	20.1654	44.989	19.5769	25.9795	21.1978	36.4156	25.1811	25.6397	22.136	14.1863	18.8174	14.0772	21.4839	20.6688	14.0351
17.25	NaN	19.0496	22.8993	NaN	NaN	19.1903	21.1306	205.151	14.5753	36.2684	22.0882	14.6781	13.6293	57.3319	26.9733	16.7724	25.1827	14.8562	14.9487	13.9403	33.0263	25.5086	22.3062	22.7402	28.3879	18.5819	17.3125	22.4289	24.6559	18.7472	17.2776	48.9138	23.3344	22.2724	21.1581	41.0637	19.0705	25.1231	21.084	36.4156	26.2003	26.1373	22.0895	14.0074	18.902	14.0772	21.6417	21.961	14.0351
17.5	NaN	19.0496	22.7948	NaN	NaN	19.8153	21.1306	169.607	14.8478	34.4142	22.2696	14.5844	13.4267	54.222	27.5941	16.3446	25.6266	15.0156	15.7484	13.819	33.5576	25.8147	22.3562	22.7243	28.5388	18.7069	17.4135	22.451	25.1896	18.9003	16.789	45.5668	24.225	21.9548	22.049	37.0895	18.4599	24.6007	21.1175	36.1261	27.7019	27.5723	21.8002	13.8444	18.9828	13.9363	21.9409	22.6039	13.7135
17.75	NaN	19.3858	22.7948	NaN	NaN	20.0485	21.1884	143.566	14.8301	33.3064	22.7586	14.4062	13.4461	50.6228	28.5604	16.2644	26.3365	14.8844	15.7484	13.819	34.3236	27.8147	22.8781	22.5135	28.9763	18.8168	16.8125	22.6936	25.4059	19.5885	16.1396	42.4181	24.3531	22.2724	22.9252	34.8125	17.6571	24.472	21.4272	34.9561	29.7484	29.9436	21.9841	14.1422	19.4093	13.7659	21.3735	23.1299	13.1489
18	NaN	19.4009	23.4049	NaN	NaN	20.0485	21.4142	131.529	14.3974	32.4301	23.614	14.3875	13.6875	45.8297	30.2528	16.6747	27.3574	14.8844	15.5064	13.972	35.146	27.9655	22.875	22.5368	29.6444	18.8168	17.1811	22.6936	25.4087	19.6053	16.1396	38.0927	25.2531	22.5312	24.4632	33.9914	17.0449	24.3377	21.4272	32.9748	31.0962	32.1814	22.6324	14.56	20.1765	14.0797	20.8048	23.4058	13.1489
18.25	NaN	19.7866	24.3228	NaN	NaN	20.222	21.8955	120.33	14.3814	31.2941	24.1176	14.3875	13.6875	40.8211	32.0183	17.2147	28.391	15.1781	14.6506	13.9981	36.3952	29.4181	22.2594	22.1262	30.2694	18.9116	16.6747	22.8027	25.5618	19.6053	15.7776	34.9009	26.0312	23.2695	26.5846	33.2169	16.7949	24.3377	21.4422	30.409	32.3478	34.3885	22.4951	14.0944	20.9069	14.0797	20.3146	24.0763	13.2711
18.5	NaN	20.2888	25.041	NaN	NaN	21.0765	22.4216	112.622	14.0801	30.3051	24.5343	14.3875	13.8254	36.4159	32.9733	17.0417	29.0064	14.5594	14.5353	13.9384	37.7306	31.4741	22.3531	22.4914	30.8017	18.9591	16.5208	23.4069	26.014	19.4677	15.7192	32.3362	26.05	23.6758	28.6777	32.1324	16.7484	24.6343	21.4571	26.9331	34.3798	37.6299	22.6103	13.7034	21.7255	14.0797	19.6152	25.6786	13.8511
18.75	NaN	20.0388	25.9067	NaN	NaN	21.4757	22.4216	106.447	13.7981	29.4853	25.1801	14.7469	14.2694	31.653	33.5744	17.0417	29.1715	14.5594	14.2067	14.222	38.431	29.5733	22.2937	22.0613	31.1056	19.4353	16.5256	23.4669	25.743	19.4115	15.6071	28.3707	26.05	24.3867	29.3542	31.8664	16.7484	25.1567	21.6231	24.6206	36.4103	42.7672	22.8775	14.0833	22.8811	13.8468	18.6306	26.3068	14.3076
19	NaN	20.4698	27.1511	NaN	NaN	21.5261	22.6381	97.8878	14.0288	28.8456	25.212	14.7125	14.6724	26.3578	34.1784	17.1234	29.2548	14.6906	14.2676	14.5653	38.7284	27.6681	21.9187	21.7096	31.1056	20.5194	16.9279	23.0294	26.4242	19.2486	15.5325	24.3642	26.05	25.0273	29.4069	31.8664	17.0737	25.6157	22.0485	23.8564	40.9872	48.7549	22.8775	13.9436	24.2672	13.5907	17.8624	26.8117	14.5899
19.25	NaN	20.7155	28.0802	NaN	NaN	21.2332	22.5019	87.7115	14.2917	28.5993	25.4657	15.1656	14.9483	21.9461	34.8329	17.0978	30.0897	14.6906	14.6362	14.3601	38.7284	27.2543	22.0156	21.8444	31.2823	21.2672	17.2548	23.1189	27.4494	19.6419	15.362	22.2866	25.4219	25.2148	29.3934	32.2206	17.5144	25.75	21.7761	23.5285	45.3237	54.8174	22.8603	13.9436	24.9988	13.2218	17.3188	26.9481	14.9902
19.5	NaN	20.7565	28.5485	NaN	NaN	21.306	22.6381	76.9487	13.7468	28.2475	25.7623	15.4469	14.9483	18.7306	35.1784	16.9119	30.9311	14.8344	14.5385	14.4403	39.3642	25.0603	22.4281	21.6397	32.0086	21.4461	18.1138	22.7843	28.6236	20.073	16.0211	21.4483	25.0781	24.6836	28.2623	32.8603	17.8173	25.75	21.7761	23.182	48.7933	59.7892	23.0245	14.4154	25.3676	13.2218	16.7374	26.9805	15.0267
19.75	NaN	20.6961	29.1735	NaN	NaN	21.2836	22.7183	61.2083	13.5897	28.223	26.4289	15.6813	14.9526	16.7414	35.8778	17.0689	30.9679	14.8031	13.9663	14.6567	40.7241	25.0603	22.3219	21.5098	33.4741	21.4461	18.8125	22.614	29.3652	20.5421	16.0211	21.2112	24.8844	24.2891	25.4032	33.1373	18.1266	25.5336	22.181	23.08	50.3205	63.4314	22.9914	14.4154	25.3676	13.5012	16.3694	26.6006	15.5674
20	NaN	20.6961	30.3657	NaN	NaN	20.9552	22.834	45.9679	14.3173	27.3407	26.5662	15.9156	15.1638	15.8082	35.8778	17.3029	30.9679	14.2281	14.0176	14.5205	40.7974	23.8254	21.925	21.7978	33.9375	21.4461	18.8125	22.3566	29.7584	21.3034	16.1461	21.0991	24.4469	23.332	22.163	33.8873	18.0337	25.1978	21.9478	23.3377	50.3205	65.7255	22.9914	14.5294	24.5762	13.6017	16.4312	26.1672	15.5815
20.25	NaN	20.3836	31.3993	NaN	NaN	20.2761	23.2985	39.1506	14.2452	26.2243	26.5662	15.9156	15.1961	15.3254	35.7107	17.5304	29.9375	14.1719	13.6186	14.2052	41.5797	23.8254	22.3531	21.8922	34.5991	21.5603	18.5561	22.0306	29.7065	21.7837	16.487	21.2112	24.8281	22.2891	20.44	35.3676	18.3654	25.1325	21.5131	23.4463	49.4551	66.1532	22.5392	14.4804	23.1059	13.8554	16.9073	24.3068	15.191
20.5	NaN	19.7759	32.8657	NaN	NaN	20.4552	24.2071	36.7917	14.1843	25.7488	25.7537	15.4375	15.0237	15.3254	34.9761	17.383	29.1314	14.3406	13.1522	13.9776	42.1552	24.306	22.55	21.7868	33.8384	21.6767	18.2564	21.8088	29.5716	22.2472	16.4367	21.0151	25.2906	22.2891	19.5515	37.2022	19.0353	25.1325	21.5243	23.8388	48.4439	66.1532	22.4265	14.4804	21.7981	14.163	17.236	22.487	15.0787
20.75	NaN	19.7522	33.1716	NaN	NaN	19.944	24.8638	34.6715	14.3237	25.4314	25.1213	15.3688	15.3448	15.2694	33.9368	17.6266	28.6122	14.3219	13.2003	13.8582	41.7716	25.4871	22.1812	21.8578	33.0453	22.3319	17.7532	21.7402	29.5421	22.2472	15.6981	20.8017	25.6156	22.6367	18.8787	39.3137	19.7756	25.6082	21.8675	23.9945	46.5801	63.8799	21.8909	14.4534	21.1311	14.1483	18.2893	21.138	15.6994
21	NaN	19.4677	33.694	NaN	NaN	19.4869	24.9683	31.9423	14.4407	24.9755	24.4167	14.5094	15.5043	15.0043	32.5576	17.6715	28.0353	14.5	13.7147	13.7537	42.0345	24.1185	23.1125	21.7868	32.306	23.5496	17.4343	21.6667	29.0098	22.2893	14.8782	20.3211	25.9906	22.9844	18.8787	40.9877	19.7292	26.0448	21.4944	24.6075	43.383	59.5466	21.8382	14.538	20.4974	14.1176	19.0478	20.211	15.191
21.25	NaN	19.444	33.2985	NaN	NaN	18.8862	25.4198	29.125	14.1747	25.1471	24.1115	14.5094	15.306	15.3815	30.8792	17.9167	27.5865	14.5	13.7196	13.7817	42.0345	24.0194	24.0437	21.4853	32.2888	25.0496	16.8253	21.6667	28.7121	22.1292	14.8182	20.5172	26.2937	22.5469	19.1164	42.462	19.7292	26.0448	20.681	25.3311	39.1779	53.163	22.0699	14.3529	19.5184	14.1471	19.507	19.2646	15.4537
21.5	NaN	19.3944	33.2687	NaN	NaN	18.3172	25.9534	27.1138	13.7532	25.6029	23.6556	14.1969	14.4914	15.4957	28.1601	17.6971	27.5865	14.2469	14.0224	14.0448	42.0733	24.1659	24.8438	21.4963	31.9828	26.7069	16.1875	21.723	28.2022	22.4747	14.8182	20.1616	26.5344	23.1953	18.69	44.2586	19.0833	25.8993	20.4646	25.8092	35.2548	46.3934	21.9044	14.3689	19.3427	14.0233	19.8904	18.4789	15.4537
21.75	NaN	19.0151	32.4776	NaN	NaN	18.2052	26.0653	25.4199	13.7821	25.5699	23.8419	14.4375	14.7414	15.222	25.7949	17.6651	27.4167	14.1719	14.1843	14.6772	40.903	23.8125	25.4719	21.7341	31.9591	28.0668	16.1875	21.8627	27.2907	22.7093	15.3685	20.5108	26.7156	23.2578	18.5208	45.9069	18.7019	25.8955	20.209	25.943	31.1619	39.3946	21.1654	13.9522	19.2762	13.614	20.2402	17.9903	15.6798
22	NaN	19.0151	31.5728	NaN	NaN	18.2052	26.5466	24.4792	13.6731	24.511	23.8419	14.2281	14.5647	15.2263	24.566	17.1106	27.6314	14.1906	14.4247	15.0149	41.3384	23.7069	26.0656	21.9596	31.9784	29.7845	16.1154	21.8627	26.5576	23.0997	15.4188	20.4828	27.0469	24.0547	19.0294	47.6826	18.6298	25.8414	20.209	26.2193	27.9583	32.7733	21.1654	13.5086	19.6049	13.614	21.1278	17.6705	15.6798
22.25	NaN	18.9849	30.9701	NaN	NaN	18.709	26.7108	24.1763	13.2169	24	23.1275	14.4219	14.5647	15.5711	23.4494	17.1651	29.0753	13.8344	14.4247	15.0149	41.3384	24.1315	NaN	22.2047	31.4224	32.0948	16.1058	21.8186	25.8764	23.7795	15.6526	21.3297	27.5531	24.7891	19.0294	49.2659	18.484	25.1716	20.6157	26.7599	26.5929	28.3836	21.0453	13.5086	19.9283	13.8113	22.2865	17.6705	16.5379
22.5	NaN	18.5776	30.3918	NaN	NaN	19.7388	26.4739	23.4904	13.3322	23.5931	22.8897	14.4219	14.6164	15.847	23.0969	16.9615	31.9391	14.1344	14.1747	14.847	42.1422	24.8297	NaN	22.3909	31.3685	33.8233	16.141	21.6017	25.4789	24.8553	15.4497	21.181	27.5969	25.5039	19.538	49.315	18.4904	25.166	21.1007	27.9781	26.1811	26.4681	20.951	14.0478	20.243	13.8284	23.0716	17.5097	17.6587
22.75	NaN	18.903	28.9515	NaN	NaN	20.7537	26.4571	23.4167	13.6765	23.5294	21.8076	14.4219	14.8922	16.9181	22.6404	17.016	34.3574	14.3531	13.8782	14.5672	42.5302	24.8297	NaN	22.6225	31.2349	35.9095	16.0625	21.2966	24.6615	25.5323	14.9416	21.6444	27.6719	25.6445	21	49.315	18.2949	25.9011	21.6138	28.9463	25.9423	25.1838	21.027	14.3493	20.9799	13.7966	23.4199	17.5097	18.493
23	NaN	18.903	27.4198	NaN	NaN	21.1101	26.1959	22.9631	13.3586	23.8505	21.8076	14.5656	14.6444	18.4806	23.0969	17.1506	34.9359	14.3844	13.5369	14.4403	42.5302	25.7522	NaN	22.6556	31.4978	38.5668	15.9551	20.9154	24.6615	25.7107	14.5373	21.6272	27.7563	26.0273	22.2304	48.3566	18.3237	25.1063	21.959	29.4254	26.109	24.7953	21.2145	14.815	21.9432	13.8775	23.9396	17.4156	19.1053
23.25	NaN	18.8879	27.4198	NaN	NaN	20.7407	26.2295	22.9631	13.2018	23.8505	21.2316	14.5781	15.0474	18.4806	22.7907	17.383	35.359	13.9812	13.5369	14.0112	42.7155	26.25	NaN	22.3235	31.222	38.5668	15.7628	20.9167	24.243	25.5323	14.7565	22.1034	27.8031	25.7383	22.2304	48.4522	18.3365	24.6996	22.097	29.2533	25.524	23.8444	21.3199	14.815	21.6949	13.9583	23.9396	17.7516	18.9354
[truncated: 81 more columns]

## Sheet: TimeTraces UV12 RFP
Time (hours)	Cell 1	Cell 2	Cell 3	Cell 4	Cell 5	Cell 6	Cell 7	Cell 8	Cell 9	Cell 10	Cell 11	Cell 12	Cell 13	Cell 14	Cell 15	Cell 16	Cell 17	Cell 18	Cell 19	Cell 20	Cell 21	Cell 22	Cell 23	Cell 24	Cell 25	Cell 26	Cell 27	Cell 28	Cell 29	Cell 30	Cell 31	Cell 32	Cell 33	Cell 34	Cell 35	Cell 36	Cell 37	Cell 38	Cell 39	Cell 40	Cell 41	Cell 42	Cell 43	Cell 44	Cell 45	Cell 46	Cell 47	Cell 48	Cell 49
0	73.7917	91.2191	40.5843	33.9551	39.359	35.1458	48.9963	38.1306	36.474	89.0474	121.277	35.5307	35.4246	37.6432	62.7008	45.2906	96.9272	42.0906	34.8438	51.9907	49.1217	64.0062	77.0844	59.7109	29.1838	36.0366	29.5435	50.5375	83.6354	56.7284	60.1538	95.9219	81.5733	66.6629	49.2034	77.1088	50.028	41.4311	54.7135	46.5224	38.1399	41.9432	52.6742	48.9694	146.994	41.3529	65.0132	151.373	62.3186
0.25	73.7917	91.2191	40.8075	33.9551	39.7933	35.5723	48.1238	38.1306	35.7266	89.0474	121.277	36.1458	35.4246	37.6432	64.5913	46.0439	97.7649	45.1	35.3844	52.7575	49.5197	65.825	77.0844	59.8594	29.8113	36.0366	30.4537	50.8281	80.5	56.7284	62.1394	95.9219	80.6401	67.1798	49.2034	77.1948	48.278	41.4311	55.4922	47.2756	39.0877	43.0227	53.2781	50.4706	147.584	41.0576	65.0132	151.373	62.3186
0.5	80.6238	106.468	40.5903	34.9391	41.0673	36.2279	48.4669	39.4733	36.7812	97.3125	146.833	39.2566	33.847	38.2734	63.7093	46.0274	101.679	49.9469	36.1281	53.6698	53.3366	70.6562	81.9594	62.3698	31.9412	35.25	34.6011	48.9719	80.5	58.1767	66.0641	101.56	88.3341	68.5351	53.6474	78.1088	49.2724	42.1394	56.612	48.226	41.0989	41.2679	53.4972	51.9559	158.159	44.6054	57.5789	158.925	72.0613
0.75	90.6005	139.019	40.005	36.2965	41.9311	38.152	47.9007	44.132	39.3151	114.802	189.556	41.0713	33.847	40.2161	65.3399	46.4101	103.94	48.9844	35.1656	56.6306	60.3761	68.1	88.9906	69.237	34.8297	34.2737	36.7907	48.9719	76.9948	60.6552	66.0641	107.971	88.9095	72.552	68.0914	83.3133	49.7687	42.1394	55.2266	48.4071	41.0989	39.0373	54.1742	53.6752	179.996	47.1397	51.136	169.716	91.7623
1	112.145	189.59	40.0109	38.8478	45.9311	42.114	47.9007	53.8989	42.3021	138.188	250.96	52.9123	33.944	43.7031	67.3146	48.6513	111.381	51.0844	35.1719	66.2183	73.8279	68.3094	100.119	85.6536	44.4485	34.2737	44.0253	50.0063	79.1745	67.7414	67.6603	116.404	88.9095	76.8792	93.0019	94.1169	51.7295	43.5705	56.3464	49.5337	46.0224	39.0373	58.3216	60.7439	216.672	48.7549	46.4353	176.534	121.456
1.25	143.636	251.736	42.6141	41.9359	50.367	42.9669	46.5674	65.1348	44.3281	180.575	326.286	74.0735	32.2672	50.2839	73.434	49.8235	123.841	53.3375	36.1313	79.3638	94.9814	71.5156	112.844	109.828	59.8995	33.7759	59.5744	54.5688	78.7188	77.2371	68.4423	131.596	80.0237	80.486	123.465	106.898	52.8843	44.1026	59.7839	51.766	53.8153	41.1932	72.5393	72.1679	260.448	53.1826	43.8849	182.13	160.864
1.5	179.605	321.033	47.8684	46.0929	57.8942	43.9988	46.5674	79.5407	45.8438	243.614	406.049	102.469	32.2672	61.138	83.9508	50.3553	146.978	54.125	37.1531	94.2052	123.797	72.7594	122.475	137.688	84.1691	33.2478	81.486	56.6313	76.6068	86.472	71.3926	154.659	67.375	83.9115	160.063	133.494	56.791	44.5208	63.2422	55.3814	61.3284	42.2549	100.066	87.2868	300.791	61.4461	42.7829	193.364	205.772
1.75	228.647	399.328	47.8684	53.391	71.7308	42.5184	47.788	101.277	48.6562	290.347	494.443	135.594	32.347	75.3047	99.2303	52.0658	180.041	54.8563	39.5844	112.782	161.464	72.8312	133.863	172.531	117.957	33.7112	107.038	59.5906	76.7266	98.9784	78.7548	177.951	59.7047	89.1404	214.336	176.115	63.2407	44.75	65.4141	60.6811	68.2836	44.8279	132.23	107.433	345.787	74.0919	42.7829	204.197	247.612
2	283.061	495.525	47.5742	62.7756	89.6154	41.8015	48.4449	130.969	54.0911	351.912	585.207	175.655	30.8793	89.6615	120.555	54.8969	221.147	56.2875	44.1406	138.979	209.111	78.025	154.234	219.771	159.678	34.5733	139.951	66.6437	76.6979	116.466	86.2228	204.034	59.2198	95.9452	273.149	214.239	71.6884	45.4535	67.0052	69.5272	80.2444	46.4448	169.514	132.786	401.703	93.4436	44.3443	210.202	288.118
2.25	340.309	609.722	41.6936	73.0946	110.952	41.011	49.8625	165.466	59.9089	461.328	667.347	224.976	30.8793	106.229	145.237	58.9836	267.657	56.9188	49.5594	179.054	262.755	85.5687	174.294	271.365	207.308	33.3405	182.169	75.0375	75.7318	131.806	92.8782	239.385	58.6767	103.062	313.198	250.573	80.2201	46.7099	68.6172	80.5577	98.0261	47.8036	209.244	164.795	456.957	117.678	47.1897	217.857	351.062
2.5	419.072	724.954	38.6924	86.1042	137.913	41.011	50.1097	200.754	68.7083	548.642	761.72	280.769	31.9461	129.508	175.951	65.0252	314.724	57.2094	56.6177	229.871	319.036	90.3531	184.797	332.781	256.33	33.3405	231.736	82.1063	75.7318	151.972	104.482	278.102	59.875	116.132	365.459	288.878	90.8526	47.9968	72.6875	97.3526	118.164	49.5016	254.768	204.754	527.047	148.082	52.6107	228.359	437.795
2.75	500.404	836.351	38.6924	104.667	168.245	40.2525	52.2603	243.834	84.5547	593.043	898.543	341.914	34.6078	144.352	211.167	73.1546	362.442	58.5187	63.7323	271.927	376.226	92.1813	201.7	416.549	307.072	34.4806	285.608	88.1844	76.7135	180.83	122.131	327.516	63.4763	136.555	453.606	320.479	106.192	50.7933	79.6875	121.665	143.869	54.5828	327.416	248.009	619.349	190.523	62.9013	241.223	521.185
3	594.403	958.174	40.7757	124.583	198.026	40.3088	56.6074	294.482	99.6484	701.022	1040.44	414.372	37.3017	153.919	242.243	83.705	403.461	60.1812	67.6754	307.75	437.715	94.5906	244.619	515.333	363.021	33.3384	335.728	107.088	78.9427	212.631	142.779	393.753	70.3578	161.986	572.744	350.995	124.373	56.016	86.7109	147.675	174.476	60.263	412.351	288.594	706.099	242.395	77.2346	256.426	599.305
3.25	706.272	1086.63	44.6618	137.934	228.402	40.1385	60.7869	344.272	110.167	892.509	1054.61	494.885	41.7069	163.138	277.524	97.6842	441.739	63.2563	70.1138	362.261	506.407	96.2219	300.809	640.013	429.331	33.3384	381.935	140.45	81.9245	261.106	173.526	459.82	80.8534	195.789	699.007	399.659	139.05	59.3942	96.4245	177.127	203.925	66.6701	476.216	326.62	766.231	301.68	92.6656	274.521	676.109
3.5	780.395	1215.44	52.7022	154.22	254.952	40.1385	65.5721	393.093	120.659	1046.82	1144.73	571.707	46.1185	194.492	325.473	113.522	491.69	67.7281	76.0205	430.448	573.099	97.2938	349.469	781.544	506.061	34.5905	442.503	168.466	81.9245	309.737	213.809	514.294	97.1703	232.815	771.313	473.779	152.729	63.6218	112.057	209.992	235.14	72.6438	538.111	341.087	790.636	371.92	108.11	302.403	748.931
3.75	825.714	1361.01	65.0907	183.771	272.681	40.5184	72.9872	447.383	131.214	1154.92	1259.58	643.414	49.0065	254.977	390.079	131.393	545.808	73.5875	85.0672	490.17	626.82	98.7906	383.322	897.685	586.996	36.7909	514.982	200.784	74.9635	340.832	243.215	587.294	122.515	266.824	771.313	547.602	175.228	71.9295	130.99	251.734	276.433	76.2266	617.701	367.262	798.017	447.804	126.069	335.583	846.952
4	861.499	1516.28	77.5037	214.939	286.947	41.6483	82.6955	513.545	144.711	1241.76	1374.89	713.048	50.1897	318.211	459.497	152.586	599.804	83.175	92.916	546.19	665.398	104.606	405.659	989.977	672.156	37.3103	573.869	241.363	77.2292	373.666	278.599	685.281	155.89	303.958	740.776	612.916	201.793	84.9888	151.93	304.952	324.78	80.3646	692.676	430.77	838.067	524.455	153.521	368.79	1032.52
4.25	953.382	1641.09	90.9081	236.152	305.649	44.6691	92.4599	578.775	161.951	1326.75	1456.21	788.651	51.2543	361.404	515.017	177.058	660.845	96.4344	102.53	605.694	697.071	109.203	440.337	1080.73	737.276	39.569	630.586	272.884	79.7682	419.375	331.713	719.755	196.252	342.192	761.248	671.487	222.45	101.194	178.435	355.665	372.349	92.0521	766.694	531.564	920.909	609.748	190.22	413.672	NaN
4.5	1115.42	1719.16	107.858	247.936	328.431	47.989	100.321	635.659	181.305	1438.39	1543.02	829.035	56.2931	388.977	556.14	206.454	726.369	109.506	115.849	659.993	746.18	117.191	521.638	1187.31	765.374	42.2737	697.042	309.875	86.3906	463.957	347.931	772.698	237.44	372.927	876.442	707.782	238.595	116.284	205.977	400.627	417.621	111.742	832.671	614.181	935.631	704.243	228.251	461.984	NaN
4.75	1242.37	1789.49	133.022	260.013	342.042	50.087	110.954	690.604	197.081	1516.27	1544.22	865.053	65.9741	400.216	610.67	243.371	779.509	118.272	125.601	699.741	841.721	129.988	636.653	1313.99	862.938	47.0323	752.989	360.741	90.3229	492.744	366.76	840.451	285.231	417.594	1060.61	725.175	250.629	133.016	229.542	446.365	463.425	128.401	876.511	719.652	1048.25	794.251	266.675	511.499	NaN
5	1289.89	1893.35	171.125	275.394	349.029	51.8333	127.357	695.74	216.315	1554.63	1615.29	906.49	79.1918	430.87	711.353	294.373	815.17	130.847	131.056	720.543	924.493	147.509	717.809	1451.82	1118.58	57.2888	813.549	375.856	101.896	516.103	407.635	932.529	350.922	483.628	1273.01	763.256	264.646	153.801	258.76	501.987	507.468	137.26	914.059	856.626	1197.06	874.186	302.981	589.827	NaN
5.25	1322.84	1893.35	211.369	283.494	365.994	53.9449	146.296	735.511	251.07	1627.62	1688.49	1005.28	91.8534	518.635	813.801	356.43	855.989	155.141	139.073	753.625	988.127	162.444	772.144	1575.17	1406.66	67.5172	874.969	375.856	114.685	540.718	483.585	1061.86	408.78	537.33	1373.53	842.287	295.091	174.311	296.518	571.365	533.868	139.138	946.749	954.335	1292.47	940.683	341.606	674.377	NaN
5.5	1339.4	1872.72	244.507	285.391	391.248	57.3321	183.433	778.715	294.424	1755.78	1770.95	1121.43	102.864	615.31	875.574	410.922	907.519	178.109	148.412	823.341	1130.35	181.706	803.931	1668.3	1622.32	74.6099	920.963	408.669	135.081	567.093	564.734	1061.86	474.974	579.584	1499.99	920.208	356.565	192.532	329.849	654.26	545.543	139.138	975.455	1017.69	1564.47	1009.04	392.279	727.499	NaN
5.75	1339.4	1956.4	278.86	315.293	424.708	62.6311	241.62	853.836	330.055	1870.35	1844.76	1268	116.179	673.018	936.041	449.901	977.616	207.484	157.963	892.427	1446.32	215.272	847.097	1817.48	1814.54	84.3427	986.465	475.866	159.466	588.188	674.944	1169.48	594.616	634.933	1589.68	984.25	477.8	213.258	360.974	744.795	556.728	144.57	1004.72	1017.69	NaN	1101.24	448.479	777.151	NaN
6	1401.51	NaN	327.029	382.47	444.006	70.9485	287.029	949.316	359.25	1966.82	1927.96	1301.03	136.093	717.258	1000.54	493.778	1005.22	253.259	174.483	940.978	NaN	256.928	859.228	2005.22	1988.69	103.397	1054.51	601.103	186.156	591.765	798.876	1217.3	707.772	687.816	1623.69	984.25	583.237	242.317	389.94	823.96	556.728	228.706	1047.39	1056.03	NaN	1202.14	493.307	861.711	NaN
6.25	1518.57	NaN	395.847	431.327	444.321	81.848	329.159	1032.54	384.193	2068.12	2035.99	1301.03	157.983	794.229	1055.15	555.206	1064.18	292.137	186.507	989.705	NaN	296.203	859.791	2093.93	2110.09	122.401	1092.2	723.322	217.073	601.912	853.565	1447.12	766.108	735.56	1711.99	NaN	583.237	271.812	407.539	882.343	566.593	419.096	1102.06	1085.11	NaN	1294.87	525.352	950.464	NaN
6.5	1541.5	NaN	459.038	440.095	437.622	93.3529	399.204	1095.11	414.289	2123.51	2185.58	1368.67	176.099	901.576	1114.09	628.949	1112.38	319.384	196.306	1037.66	NaN	322.091	877.941	2144.97	NaN	132.72	1133.33	775.616	249.26	619.31	856.6	1950.48	814.901	791.997	1920.12	NaN	NaN	299.471	419.846	918.184	561.862	597.562	1159.62	1167.19	NaN	1378.91	571.102	1072.1	NaN
6.75	1560.12	NaN	509.529	447.76	448.191	108.599	470.571	1132.02	442.622	2146.23	2398.82	1464.91	205.823	1001.99	1182.3	711.403	1159.54	346.425	210.332	1074.44	NaN	322.091	957.788	2272.7	NaN	143.612	1198.55	839.15	286.995	632.67	856.6	2397.14	814.901	866.698	2035.81	NaN	NaN	328.146	445.49	956.925	561.862	597.562	1250.9	1272.9	NaN	1456.06	631.326	1272.33	NaN
7	1544.5	NaN	572.833	459.324	450.944	127.966	519.809	1155.67	456.07	2146.81	2547.87	1608.48	249.047	1090.99	1262.48	773.123	1222.91	375.137	231.808	1103.41	NaN	334.056	1072.04	2461.02	NaN	158.108	1289.28	914.859	330.958	633.334	856.6	2625.58	858.748	979.642	2134.1	NaN	NaN	356.753	473.917	1022.06	578.737	619.409	1299.73	1344.93	NaN	1514.77	687.766	1445.51	NaN
7.25	1544.5	NaN	619.298	469.159	451.787	147.25	569.183	1173.29	467.99	2146.81	2591.98	1731.07	286.25	NaN	1331.31	801.33	1301.45	403.922	253.099	1133.66	NaN	360.55	1146.29	2650.38	NaN	178.338	1334.18	1006.41	375.388	651	883.149	NaN	854.573	1096.93	2207.3	NaN	NaN	392.119	492.698	1080.33	617.356	555.883	1460.42	1383.07	NaN	1545.16	743.88	1539.51	NaN
7.5	1620.65	NaN	NaN	490.08	455.58	167.483	639.997	1184.75	491.229	2172.73	2625.29	1731.07	317.815	NaN	1383.82	838.739	1363.82	430.075	274.869	1235.19	NaN	416.597	NaN	2729.39	NaN	210.28	1390.33	1102.11	414.365	713.211	974.932	NaN	854.573	1174.77	2334.43	NaN	NaN	435.441	516.492	1111.12	625.047	418.688	1460.42	1435.58	NaN	1569.28	803.683	1616.96	NaN
7.75	1803.62	NaN	NaN	534.651	455.58	189.532	725.598	1197.45	519.182	2192.64	2684.04	1772.6	352.065	NaN	1410.66	899.105	1418.39	451.666	302.465	1430.54	NaN	465.084	NaN	2882.46	NaN	251.772	1419.83	1174.48	461.648	781.319	1100.74	NaN	899.651	1220.45	2561.66	NaN	NaN	475.051	557.682	1127.25	641.032	364.339	1365.58	1672.1	NaN	1607.07	854.604	1708.38	NaN
8	1916.82	NaN	NaN	548.678	451.048	210.175	801.425	1215.91	551.154	2220.14	2798.41	1838.97	387.33	NaN	1445.74	957.2	1471.75	476.641	333.703	1590.93	NaN	488.759	NaN	NaN	NaN	299.953	1435.39	1232.82	527.568	815.112	1206.2	NaN	1074.39	1262.74	2561.66	NaN	NaN	502.325	597.188	1170.1	650.218	359.573	1250.2	2040	NaN	1612.78	885.834	1789.86	NaN
8.25	1969.11	NaN	NaN	548.678	440.361	228.483	801.425	1238.02	601.724	2287.91	2798.41	1931.69	443.571	NaN	1512.06	1026.5	1471.75	512.55	364.157	1668.94	NaN	507.853	NaN	NaN	NaN	370.3	1466.49	1266.24	597.552	866.552	1287.65	NaN	1310.12	1325.06	2562.4	NaN	NaN	532.865	620.365	1250.39	646.828	359.573	1298.82	2188.06	NaN	1612.78	968.189	1842.8	NaN
8.5	2007.51	NaN	NaN	542.421	428.966	246.078	881.798	1280.23	651.664	2390.56	NaN	1895.61	557.922	NaN	1630.12	1102.06	1503.06	542.466	404.537	1823.53	NaN	526.006	NaN	NaN	NaN	462.009	1588.21	1281.33	662.188	NaN	1362.08	NaN	1571.54	1407.21	NaN	NaN	NaN	567.014	640.227	1322.64	629.112	359.573	1298.82	2188.06	NaN	1582.02	1213.14	1842.8	NaN
8.75	2037.56	NaN	NaN	549.92	417.454	266.083	1045.69	1356.2	695.974	2532.21	NaN	1936.95	699.662	NaN	1815.35	1138.09	1624.88	559.513	447.022	NaN	NaN	537.622	NaN	NaN	NaN	NaN	1791.85	1311.15	728.5	NaN	1423.39	NaN	1821.89	1448.26	NaN	NaN	NaN	595.562	680.268	1370.29	646.828	351.435	1392.75	2133.48	NaN	1496.78	1484.8	1845.92	NaN
9	2057.6	NaN	NaN	563.087	404.354	292.495	NaN	1418.92	738.727	2646.33	NaN	1975.53	824.446	NaN	1939.95	1171.8	1996.1	583.178	487.627	NaN	NaN	563.344	NaN	NaN	NaN	NaN	2161.13	1389.38	805.094	NaN	1452.51	NaN	NaN	1491.55	NaN	NaN	NaN	625.072	735.857	1390.26	649.235	316.924	1392.75	NaN	NaN	1375.29	1554.15	1845.69	NaN
9.25	2057.6	NaN	NaN	671.149	390.984	322.385	NaN	1453.38	768.026	2703.91	NaN	1925.98	957.812	NaN	2010.23	1238.32	2420.62	630.744	532.424	NaN	NaN	563.344	NaN	NaN	NaN	NaN	2610.93	1495.55	874.529	NaN	1487.28	NaN	NaN	1556.97	NaN	NaN	NaN	647.127	775.13	1410.34	646.653	289.354	1398.56	NaN	NaN	1205.8	1603.83	1801.62	NaN
9.5	2087.91	NaN	NaN	791.478	384.186	348.118	NaN	1486.85	770.997	2733.53	NaN	1925.98	NaN	NaN	2093.67	1308.27	2420.62	692.466	562.591	NaN	NaN	604.022	NaN	NaN	NaN	NaN	2774.83	1564.89	921.872	NaN	1573.15	NaN	NaN	1649.21	NaN	NaN	NaN	666.75	798.818	1465.63	672.83	274.893	1441.78	NaN	NaN	981.463	1630.05	1801.62	NaN
9.75	2148.23	NaN	NaN	843.822	377.923	374.783	NaN	1520.63	772.44	2766.15	NaN	2015.46	NaN	NaN	2255.65	1369.77	NaN	735.422	569.491	NaN	NaN	660.947	NaN	NaN	NaN	NaN	2865.78	1618.38	978.023	NaN	1609.44	NaN	NaN	1758.52	NaN	NaN	NaN	690.147	829.049	1464.55	707.377	265.018	1441.62	NaN	NaN	708.354	1714.17	1906.73	NaN
10	2218.62	NaN	NaN	843.822	374.787	411.438	NaN	1564.38	781.255	2797.08	NaN	2145.06	NaN	NaN	2467.75	1400.73	NaN	751.916	581.457	NaN	NaN	741.8	NaN	NaN	NaN	NaN	2850.19	1679.32	1065.93	NaN	1635.25	NaN	NaN	1868.9	NaN	NaN	NaN	711.016	855.102	1423.93	733.517	251.357	1582.69	NaN	NaN	425.741	1761.77	2069.23	NaN
10.25	2264.3	NaN	NaN	838.598	366.351	446.065	NaN	1615.64	791.154	2841.53	NaN	2175.15	NaN	NaN	2448.22	1452.28	NaN	790.703	625.063	NaN	NaN	792.272	NaN	NaN	NaN	NaN	2902	1934.13	1150.7	NaN	1676.58	NaN	NaN	1987.1	NaN	NaN	NaN	731.667	865.841	1491.88	740.569	235.365	NaN	NaN	NaN	206.713	1761.77	2183.38	NaN
10.5	2290.19	NaN	NaN	819.109	351.982	467.086	NaN	1654.53	806.586	2922.7	NaN	2175.15	NaN	NaN	2614.4	1556.08	NaN	872.969	699.713	NaN	NaN	818.959	NaN	NaN	NaN	NaN	2902	2471.52	1221.01	NaN	1719.72	NaN	NaN	2110.38	NaN	NaN	NaN	750.067	872.667	1556.12	763.619	189.69	NaN	NaN	NaN	102.061	1749.02	2221.84	NaN
10.75	2308.41	NaN	NaN	770.553	331.115	483.261	NaN	1675.34	821.521	3051.61	NaN	2123.57	NaN	NaN	NaN	1619.45	NaN	940.663	743.228	NaN	NaN	875.741	NaN	NaN	NaN	NaN	3054.6	2954.11	1286.96	NaN	1729.01	NaN	NaN	2282.23	NaN	NaN	NaN	766.415	883.826	1696.99	763.619	149.81	NaN	NaN	NaN	71.7353	1761.16	2240.13	NaN
11	2334.7	NaN	NaN	715.111	317.117	507.784	NaN	1679.17	864.026	3221.51	NaN	2057.46	NaN	NaN	NaN	1635.57	NaN	969.8	745.362	NaN	NaN	960.894	NaN	NaN	NaN	NaN	NaN	NaN	1357.91	NaN	1779.32	NaN	NaN	2574.05	NaN	NaN	NaN	783.915	890.372	NaN	789.416	124.51	NaN	NaN	NaN	59.6605	1735.4	2240.13	NaN
11.25	2334.7	NaN	NaN	NaN	309.332	542.951	NaN	1682.04	931.594	3354	NaN	2016.66	NaN	NaN	NaN	1669.41	NaN	1006.1	766.606	NaN	NaN	1040.58	NaN	NaN	NaN	NaN	NaN	NaN	1451	NaN	1856.38	NaN	NaN	2834.91	NaN	NaN	NaN	809.104	918.344	NaN	794.237	99.0443	NaN	NaN	NaN	54.8922	1766.68	2175.13	NaN
11.5	2334.7	NaN	NaN	NaN	304.667	581.126	NaN	1694.1	970.753	3358.31	NaN	2008.39	NaN	NaN	NaN	1728.43	NaN	1059.56	823.044	NaN	NaN	1084.11	NaN	NaN	NaN	NaN	NaN	NaN	1522.34	NaN	2048.78	NaN	NaN	2841.66	NaN	NaN	NaN	834.71	939.245	NaN	810.782	72.7891	NaN	NaN	NaN	53.5711	1901.96	1985.78	NaN
11.75	2349.59	NaN	NaN	NaN	NaN	617.289	NaN	1713.41	970.753	3358.31	NaN	2008.39	NaN	NaN	NaN	1794.75	NaN	1088.37	NaN	NaN	NaN	1106.62	NaN	NaN	NaN	NaN	NaN	NaN	1579.6	NaN	2048.78	NaN	NaN	2841.66	NaN	NaN	NaN	852.179	960.719	NaN	770.799	55.1068	NaN	NaN	NaN	51.9779	2063.79	1790.74	NaN
12	2326.96	NaN	NaN	NaN	NaN	653.19	NaN	1738.12	990.398	3291.66	NaN	2042.97	NaN	NaN	NaN	1882.19	NaN	1096.67	NaN	NaN	NaN	1127.76	NaN	NaN	NaN	NaN	NaN	NaN	1655.39	NaN	2037.58	NaN	NaN	2795.76	NaN	NaN	NaN	867.825	975.216	NaN	802.776	46.3047	NaN	NaN	NaN	49.8162	2140.05	1613.04	NaN
12.25	2272.81	NaN	NaN	NaN	NaN	701.924	NaN	1775.49	1026.9	3266.06	NaN	2097	NaN	NaN	NaN	2016.46	NaN	1101.43	NaN	NaN	NaN	1175.82	NaN	NaN	NaN	NaN	NaN	NaN	1709.99	NaN	2128.56	NaN	NaN	2769.67	NaN	NaN	NaN	881.796	991.109	NaN	768.819	43.362	NaN	NaN	NaN	47.826	2175.23	1350.1	NaN
12.5	2360.27	NaN	NaN	NaN	NaN	761.373	NaN	1836.07	1059.57	3266.06	NaN	2201.75	NaN	NaN	NaN	2195.48	NaN	1141.36	NaN	NaN	NaN	1281.83	NaN	NaN	NaN	NaN	NaN	NaN	1755.11	NaN	2128.56	NaN	NaN	2766	NaN	NaN	NaN	881.796	999.818	NaN	695.948	42.2396	NaN	NaN	NaN	45.7561	2232.17	1356.62	NaN
12.75	2272.81	NaN	NaN	NaN	NaN	808.348	NaN	1893.6	1117.21	3286.54	NaN	2299.66	NaN	NaN	NaN	2408.04	NaN	1210.79	NaN	NaN	NaN	1427.02	NaN	NaN	NaN	NaN	NaN	NaN	1811.73	NaN	2149.1	NaN	NaN	2767.27	NaN	NaN	NaN	873.829	993.469	NaN	673.459	40.7422	NaN	NaN	NaN	44.2463	2341.66	1808.47	NaN
13	2261.44	NaN	NaN	NaN	NaN	844.036	NaN	1893.6	1173.81	3286.54	NaN	2335.59	NaN	NaN	NaN	2598.75	NaN	1294.47	NaN	NaN	NaN	1565.34	NaN	NaN	NaN	NaN	NaN	NaN	1868.92	NaN	NaN	NaN	NaN	2810.55	NaN	NaN	NaN	883.723	992.604	NaN	706.304	40.1693	NaN	NaN	NaN	43.6127	2307.48	2257.87	NaN
13.25	2339.99	NaN	NaN	NaN	NaN	878.599	NaN	1833.23	1224.33	3265.52	NaN	NaN	NaN	NaN	NaN	2636.78	NaN	1365.39	NaN	NaN	NaN	1652.68	NaN	NaN	NaN	NaN	NaN	NaN	1940.57	NaN	NaN	NaN	NaN	NaN	NaN	NaN	NaN	876.409	994.565	NaN	658.494	40.349	NaN	NaN	NaN	43.6127	2479.78	2652.83	NaN
13.5	2447.7	NaN	NaN	NaN	NaN	910.272	NaN	1712.46	1272.98	3185.76	NaN	NaN	NaN	NaN	NaN	2695.8	NaN	1394.26	NaN	NaN	NaN	1680.84	NaN	NaN	NaN	NaN	NaN	NaN	1987.38	NaN	NaN	NaN	NaN	NaN	NaN	NaN	NaN	857.277	995.964	NaN	595.55	38.7839	NaN	NaN	NaN	43.4718	2627.01	2659.81	NaN
13.75	2466.66	NaN	NaN	NaN	NaN	948.251	NaN	1712.46	1313.58	3208.41	NaN	NaN	NaN	NaN	NaN	2715.35	NaN	1394.26	NaN	NaN	NaN	1694.9	NaN	NaN	NaN	NaN	NaN	NaN	2020.72	NaN	NaN	NaN	NaN	NaN	NaN	NaN	NaN	876.409	992.529	NaN	582.907	40.0599	NaN	NaN	NaN	44.875	2649.47	2633.91	NaN
14	2556.51	NaN	NaN	NaN	NaN	988.39	NaN	NaN	1341.49	3236.7	NaN	NaN	NaN	NaN	NaN	2715.35	NaN	1403.27	NaN	NaN	NaN	1694.9	NaN	NaN	NaN	NaN	NaN	NaN	2048.37	NaN	NaN	NaN	NaN	NaN	NaN	NaN	NaN	882.782	992.547	NaN	582.907	40.4141	NaN	NaN	NaN	45.7623	2873.22	2633.91	NaN
14.25	2560.97	NaN	NaN	NaN	NaN	1016.52	NaN	NaN	1341.49	3409.21	NaN	NaN	NaN	NaN	NaN	NaN	NaN	1404.32	NaN	NaN	NaN	1689.66	NaN	NaN	NaN	NaN	NaN	NaN	2065.85	NaN	NaN	NaN	NaN	NaN	NaN	NaN	NaN	879.726	986.904	NaN	495.937	39.2526	NaN	NaN	NaN	46.4828	3198.55	2747.93	NaN
14.5	2564.79	NaN	NaN	NaN	NaN	1043.05	NaN	NaN	1378.78	3527.83	NaN	NaN	NaN	NaN	NaN	NaN	NaN	1427.53	NaN	NaN	NaN	1702.51	NaN	NaN	NaN	NaN	NaN	NaN	2081.98	NaN	NaN	NaN	NaN	NaN	NaN	NaN	NaN	884.524	984.448	NaN	409.188	39.4167	NaN	NaN	NaN	45.3652	3372.15	2988.31	NaN
14.75	2559.02	NaN	NaN	NaN	NaN	1073.38	NaN	NaN	1463.57	3535.35	NaN	NaN	NaN	NaN	NaN	NaN	NaN	1689.58	NaN	NaN	NaN	1740.3	NaN	NaN	NaN	NaN	NaN	NaN	2122.18	NaN	NaN	NaN	NaN	NaN	NaN	NaN	NaN	884.524	974.677	NaN	438.718	41.4635	NaN	NaN	NaN	45.7598	3384.53	3128.37	NaN
15	2533.88	NaN	NaN	NaN	NaN	1103.79	NaN	NaN	1542.67	3540.71	NaN	NaN	NaN	NaN	NaN	NaN	NaN	2202.93	NaN	NaN	NaN	1728.72	NaN	NaN	NaN	NaN	NaN	NaN	2169.83	NaN	NaN	NaN	NaN	NaN	NaN	NaN	NaN	876.176	966.396	NaN	NaN	40.362	NaN	NaN	NaN	45.9265	3363.45	3143.78	NaN
15.25	2392.71	NaN	NaN	NaN	NaN	1135.09	NaN	NaN	1589.89	3556.8	NaN	NaN	NaN	NaN	NaN	NaN	NaN	2497.21	NaN	NaN	NaN	1728.72	NaN	NaN	NaN	NaN	NaN	NaN	2178.37	NaN	NaN	NaN	NaN	NaN	NaN	NaN	NaN	874.24	951.742	NaN	NaN	41.7891	NaN	NaN	NaN	46.5208	3341.64	3143.78	NaN
15.5	2085.66	NaN	NaN	NaN	NaN	1160.54	NaN	NaN	1589.89	3567.97	NaN	NaN	NaN	NaN	NaN	NaN	NaN	2655.74	NaN	NaN	NaN	1706.33	NaN	NaN	NaN	NaN	NaN	NaN	2178.37	NaN	NaN	NaN	NaN	NaN	NaN	NaN	NaN	875.58	923.724	NaN	NaN	41.7891	NaN	NaN	NaN	47.1949	3247.95	3142	NaN
15.75	1885.03	NaN	NaN	NaN	NaN	1172.23	NaN	NaN	1618.14	3574.11	NaN	NaN	NaN	NaN	NaN	NaN	NaN	2780.4	NaN	NaN	NaN	1660.83	NaN	NaN	NaN	NaN	NaN	NaN	2154.78	NaN	NaN	NaN	NaN	NaN	NaN	NaN	NaN	875.58	890.068	NaN	NaN	40.4349	NaN	NaN	NaN	49.0551	NaN	3142	NaN
16	1839.46	NaN	NaN	NaN	NaN	1178.84	NaN	NaN	1630.78	3574.11	NaN	NaN	NaN	NaN	NaN	NaN	NaN	2925.34	NaN	NaN	NaN	1623.28	NaN	NaN	NaN	NaN	NaN	NaN	2150.26	NaN	NaN	NaN	NaN	NaN	NaN	NaN	NaN	890.013	857.953	NaN	NaN	39.638	NaN	NaN	NaN	49.0551	NaN	3203.54	NaN
16.25	NaN	NaN	NaN	NaN	NaN	1180.32	NaN	NaN	1690.81	3574.11	NaN	NaN	NaN	NaN	NaN	NaN	NaN	2925.34	NaN	NaN	NaN	1619.72	NaN	NaN	NaN	NaN	NaN	NaN	2150.26	NaN	NaN	NaN	NaN	NaN	NaN	NaN	NaN	890.013	812.888	NaN	NaN	40.3177	NaN	NaN	NaN	47.886	NaN	3327.32	NaN
16.5	NaN	NaN	NaN	NaN	NaN	1180.07	NaN	NaN	1674.33	3565.05	NaN	NaN	NaN	NaN	NaN	NaN	NaN	2834.83	NaN	NaN	NaN	1603.74	NaN	NaN	NaN	NaN	NaN	NaN	2169.03	NaN	NaN	NaN	NaN	NaN	NaN	NaN	NaN	888.755	762.557	NaN	NaN	40.3672	NaN	NaN	NaN	47.3603	NaN	3408.79	NaN
16.75	NaN	NaN	NaN	NaN	NaN	1177.73	NaN	NaN	1767.93	3453.34	NaN	NaN	NaN	NaN	NaN	NaN	NaN	2769.04	NaN	NaN	NaN	1603.74	NaN	NaN	NaN	NaN	NaN	NaN	2194.53	NaN	NaN	NaN	NaN	NaN	NaN	NaN	NaN	876.256	719.651	NaN	NaN	42.3776	NaN	NaN	NaN	45.8615	NaN	3408.79	NaN
17	NaN	NaN	NaN	NaN	NaN	1169.34	NaN	NaN	NaN	3361.78	NaN	NaN	NaN	NaN	NaN	NaN	NaN	NaN	NaN	NaN	NaN	1571.96	NaN	NaN	NaN	NaN	NaN	NaN	2205.6	NaN	NaN	NaN	NaN	NaN	NaN	NaN	NaN	856.896	673.81	NaN	NaN	43.9505	NaN	NaN	NaN	45.8615	NaN	3387.85	NaN
17.25	NaN	NaN	NaN	NaN	NaN	1164.85	NaN	NaN	NaN	3355.64	NaN	NaN	NaN	NaN	NaN	NaN	NaN	NaN	NaN	NaN	NaN	1536.89	NaN	NaN	NaN	NaN	NaN	NaN	2205.6	NaN	NaN	NaN	NaN	NaN	NaN	NaN	NaN	830.559	623.018	NaN	NaN	45.0703	NaN	NaN	NaN	46.0502	NaN	3336.23	NaN
17.5	NaN	NaN	NaN	NaN	NaN	1162.42	NaN	NaN	NaN	3353.58	NaN	NaN	NaN	NaN	NaN	NaN	NaN	NaN	NaN	NaN	NaN	1497.15	NaN	NaN	NaN	NaN	NaN	NaN	2182.33	NaN	NaN	NaN	NaN	NaN	NaN	NaN	NaN	783.471	577.234	NaN	NaN	46.1198	NaN	NaN	NaN	46.5527	NaN	3352.58	NaN
17.75	NaN	NaN	NaN	NaN	NaN	1159.62	NaN	NaN	NaN	3458.93	NaN	NaN	NaN	NaN	NaN	NaN	NaN	NaN	NaN	NaN	NaN	1466.51	NaN	NaN	NaN	NaN	NaN	NaN	2108.95	NaN	NaN	NaN	NaN	NaN	NaN	NaN	NaN	750.425	532.711	NaN	NaN	47.4141	NaN	NaN	NaN	47.1936	NaN	3352.58	NaN
18	NaN	NaN	NaN	NaN	NaN	1151.03	NaN	NaN	NaN	3509.18	NaN	NaN	NaN	NaN	NaN	NaN	NaN	NaN	NaN	NaN	NaN	1426.63	NaN	NaN	NaN	NaN	NaN	NaN	2033.46	NaN	NaN	NaN	NaN	NaN	NaN	NaN	NaN	710.147	482.128	NaN	NaN	50.5807	NaN	NaN	NaN	47.6225	NaN	3448.05	NaN
18.25	NaN	NaN	NaN	NaN	NaN	1130.64	NaN	NaN	NaN	3519.65	NaN	NaN	NaN	NaN	NaN	NaN	NaN	NaN	NaN	NaN	NaN	1320.8	NaN	NaN	NaN	NaN	NaN	NaN	2005.33	NaN	NaN	NaN	NaN	NaN	NaN	NaN	NaN	620.29	434.922	NaN	NaN	55.1693	NaN	NaN	NaN	47.6311	NaN	3508.08	NaN
18.5	NaN	NaN	NaN	NaN	NaN	1107.5	NaN	NaN	NaN	3519.65	NaN	NaN	NaN	NaN	NaN	NaN	NaN	NaN	NaN	NaN	NaN	1169.55	NaN	NaN	NaN	NaN	NaN	NaN	1986.66	NaN	NaN	NaN	NaN	NaN	NaN	NaN	NaN	513.545	387.596	NaN	NaN	58.9557	NaN	NaN	NaN	47.848	NaN	3508.08	NaN
18.75	NaN	NaN	NaN	NaN	NaN	1081.79	NaN	NaN	NaN	3528.97	NaN	NaN	NaN	NaN	NaN	NaN	NaN	NaN	NaN	NaN	NaN	1023.17	NaN	NaN	NaN	NaN	NaN	NaN	1941.1	NaN	NaN	NaN	NaN	NaN	NaN	NaN	NaN	429.838	334.74	NaN	NaN	61.7604	NaN	NaN	NaN	47.848	NaN	3488.6	NaN
19	NaN	NaN	NaN	NaN	NaN	1037.89	NaN	NaN	NaN	NaN	NaN	NaN	NaN	NaN	NaN	NaN	NaN	NaN	NaN	NaN	NaN	884.15	NaN	NaN	NaN	NaN	NaN	NaN	1873.3	NaN	NaN	NaN	NaN	NaN	NaN	NaN	NaN	369.909	279.602	NaN	NaN	63.4219	NaN	NaN	NaN	49.8787	NaN	3389.55	NaN
19.25	NaN	NaN	NaN	NaN	NaN	982.777	NaN	NaN	NaN	NaN	NaN	NaN	NaN	NaN	NaN	NaN	NaN	NaN	NaN	NaN	NaN	771.166	NaN	NaN	NaN	NaN	NaN	NaN	1816.4	NaN	NaN	NaN	NaN	NaN	NaN	NaN	NaN	289.378	223.18	NaN	NaN	64.4635	NaN	NaN	NaN	52.2157	NaN	3187.42	NaN
19.5	NaN	NaN	NaN	NaN	NaN	929.426	NaN	NaN	NaN	NaN	NaN	NaN	NaN	NaN	NaN	NaN	NaN	NaN	NaN	NaN	NaN	667.397	NaN	NaN	NaN	NaN	NaN	NaN	1816.4	NaN	NaN	NaN	NaN	NaN	NaN	NaN	NaN	194.726	172.047	NaN	NaN	66.0547	NaN	NaN	NaN	53.9228	NaN	2939.96	NaN
19.75	NaN	NaN	NaN	NaN	NaN	881.335	NaN	NaN	NaN	NaN	NaN	NaN	NaN	NaN	NaN	NaN	NaN	NaN	NaN	NaN	NaN	520.622	NaN	NaN	NaN	NaN	NaN	NaN	1781.57	NaN	NaN	NaN	NaN	NaN	NaN	NaN	NaN	131.627	126.711	NaN	NaN	73.8177	NaN	NaN	NaN	55.8248	NaN	2729.19	NaN
20	NaN	NaN	NaN	NaN	NaN	834.148	NaN	NaN	NaN	NaN	NaN	NaN	NaN	NaN	NaN	NaN	NaN	NaN	NaN	NaN	NaN	350.678	NaN	NaN	NaN	NaN	NaN	NaN	NaN	NaN	NaN	NaN	NaN	NaN	NaN	NaN	NaN	94.8045	89.6667	NaN	NaN	136.615	NaN	NaN	NaN	57.0466	NaN	2591.7	NaN
20.25	NaN	NaN	NaN	NaN	NaN	783.62	NaN	NaN	NaN	NaN	NaN	NaN	NaN	NaN	NaN	NaN	NaN	NaN	NaN	NaN	NaN	207.381	NaN	NaN	NaN	NaN	NaN	NaN	NaN	NaN	NaN	NaN	NaN	NaN	NaN	NaN	NaN	69.2067	67.7943	NaN	NaN	272.755	NaN	NaN	NaN	58.9326	NaN	2441.11	NaN
20.5	NaN	NaN	NaN	NaN	NaN	740.093	NaN	NaN	NaN	NaN	NaN	NaN	NaN	NaN	NaN	NaN	NaN	NaN	NaN	NaN	NaN	118.638	NaN	NaN	NaN	NaN	NaN	NaN	NaN	NaN	NaN	NaN	NaN	NaN	NaN	NaN	NaN	53.4551	57.4792	NaN	NaN	NaN	NaN	NaN	NaN	58.6679	NaN	2241.82	NaN
20.75	NaN	NaN	NaN	NaN	NaN	704.436	NaN	NaN	NaN	NaN	NaN	NaN	NaN	NaN	NaN	NaN	NaN	NaN	NaN	NaN	NaN	78.4938	NaN	NaN	NaN	NaN	NaN	NaN	NaN	NaN	NaN	NaN	NaN	NaN	NaN	NaN	NaN	44.5288	51.5885	NaN	NaN	NaN	NaN	NaN	NaN	59.4277	NaN	2028.2	NaN
21	NaN	NaN	NaN	NaN	NaN	669.33	NaN	NaN	NaN	NaN	NaN	NaN	NaN	NaN	NaN	NaN	NaN	NaN	NaN	NaN	NaN	61.325	NaN	NaN	NaN	NaN	NaN	NaN	NaN	NaN	NaN	NaN	NaN	NaN	NaN	NaN	NaN	39.8269	48.7682	NaN	NaN	NaN	NaN	NaN	NaN	60.8725	NaN	1789.55	NaN
21.25	NaN	NaN	NaN	NaN	NaN	632.038	NaN	NaN	NaN	NaN	NaN	NaN	NaN	NaN	NaN	NaN	NaN	NaN	NaN	NaN	NaN	52.6094	NaN	NaN	NaN	NaN	NaN	NaN	NaN	NaN	NaN	NaN	NaN	NaN	NaN	NaN	NaN	38.6667	47.0807	NaN	NaN	NaN	NaN	NaN	NaN	60.8725	NaN	1556.97	NaN
21.5	NaN	NaN	NaN	NaN	NaN	590.232	NaN	NaN	NaN	NaN	NaN	NaN	NaN	NaN	NaN	NaN	NaN	NaN	NaN	NaN	NaN	47.4375	NaN	NaN	NaN	NaN	NaN	NaN	NaN	NaN	NaN	NaN	NaN	NaN	NaN	NaN	NaN	37.8606	44.2135	NaN	NaN	NaN	NaN	NaN	NaN	60.7475	NaN	1354.61	NaN
21.75	NaN	NaN	NaN	NaN	NaN	545.493	NaN	NaN	NaN	NaN	NaN	NaN	NaN	NaN	NaN	NaN	NaN	NaN	NaN	NaN	NaN	46.2156	NaN	NaN	NaN	NaN	NaN	NaN	NaN	NaN	NaN	NaN	NaN	NaN	NaN	NaN	NaN	36.4535	42.2578	NaN	NaN	NaN	NaN	NaN	NaN	59.4865	NaN	1112.02	NaN
22	NaN	NaN	NaN	NaN	NaN	500.327	NaN	NaN	NaN	NaN	NaN	NaN	NaN	NaN	NaN	NaN	NaN	NaN	NaN	NaN	NaN	45.2594	NaN	NaN	NaN	NaN	NaN	NaN	NaN	NaN	NaN	NaN	NaN	NaN	NaN	NaN	NaN	35.3429	42.2578	NaN	NaN	NaN	NaN	NaN	NaN	58.9203	NaN	825.082	NaN
22.25	NaN	NaN	NaN	NaN	NaN	454.521	NaN	NaN	NaN	NaN	NaN	NaN	NaN	NaN	NaN	NaN	NaN	NaN	NaN	NaN	NaN	45.2594	NaN	NaN	NaN	NaN	NaN	NaN	NaN	NaN	NaN	NaN	NaN	NaN	NaN	NaN	NaN	35.6747	43.526	NaN	NaN	NaN	NaN	NaN	NaN	57.3603	NaN	561.224	NaN
22.5	NaN	NaN	NaN	NaN	NaN	404.793	NaN	NaN	NaN	NaN	NaN	NaN	NaN	NaN	NaN	NaN	NaN	NaN	NaN	NaN	NaN	46.825	NaN	NaN	NaN	NaN	NaN	NaN	NaN	NaN	NaN	NaN	NaN	NaN	NaN	NaN	NaN	35.6747	44.3385	NaN	NaN	NaN	NaN	NaN	NaN	56.1654	NaN	369.018	NaN
22.75	NaN	NaN	NaN	NaN	NaN	350.12	NaN	NaN	NaN	NaN	NaN	NaN	NaN	NaN	NaN	NaN	NaN	NaN	NaN	NaN	NaN	48.2062	NaN	NaN	NaN	NaN	NaN	NaN	NaN	NaN	NaN	NaN	NaN	NaN	NaN	NaN	NaN	36.9952	45.4635	NaN	NaN	NaN	NaN	NaN	NaN	54.67	NaN	242.072	NaN
23	NaN	NaN	NaN	NaN	NaN	309.092	NaN	NaN	NaN	NaN	NaN	NaN	NaN	NaN	NaN	NaN	NaN	NaN	NaN	NaN	NaN	48.4344	NaN	NaN	NaN	NaN	NaN	NaN	NaN	NaN	NaN	NaN	NaN	NaN	NaN	NaN	NaN	37.7885	45.5938	NaN	NaN	NaN	NaN	NaN	NaN	54.1271	NaN	164.312	NaN
23.25	NaN	NaN	NaN	NaN	NaN	309.092	NaN	NaN	NaN	NaN	NaN	NaN	NaN	NaN	NaN	NaN	NaN	NaN	NaN	NaN	NaN	49.5031	NaN	NaN	NaN	NaN	NaN	NaN	NaN	NaN	NaN	NaN	NaN	NaN	NaN	NaN	NaN	37.7885	45.7604	NaN	NaN	NaN	NaN	NaN	NaN	53.531	NaN	164.312	NaN
[truncated: 81 more columns]

## Sheet: TimeTraces UV12 YFP
Time (hours)	Cell 1	Cell 2	Cell 3	Cell 4	Cell 5	Cell 6	Cell 7	Cell 8	Cell 9	Cell 10	Cell 11	Cell 12	Cell 13	Cell 14	Cell 15	Cell 16	Cell 17	Cell 18	Cell 19	Cell 20	Cell 21	Cell 22	Cell 23	Cell 24	Cell 25	Cell 26	Cell 27	Cell 28	Cell 29	Cell 30	Cell 31	Cell 32	Cell 33	Cell 34	Cell 35	Cell 36	Cell 37	Cell 38	Cell 39	Cell 40	Cell 41	Cell 42	Cell 43	Cell 44	Cell 45	Cell 46	Cell 47	Cell 48	Cell 49
0	24.4877	26.0278	17.6786	15.4824	17.7372	15.9498	21.2672	13.4157	14.2891	14.6681	13.2411	13.1842	13.7371	13.0677	20.4213	18.7873	28.5802	15.5719	13.4031	19.6996	17.4726	19.9406	24.3281	26.5521	15.9657	16.2737	16.8272	20.1562	24.7943	21.1121	22.2756	23.0599	24.6185	19.7767	18.9888	21.5666	20.3713	16.8013	22.9141	19.2804	17.5504	15.6786	20.5154	21.761	43.2823	19.0723	24.1798	51.0196	28.3272
0.25	24.4877	26.0278	17.6786	15.4824	17.9071	15.4853	22.0625	12.9494	13.9922	14.6961	13.2411	13.034	13.7069	12.8594	20.4213	17.9276	28.5802	15.9938	13.9719	20.0728	17.4726	20.5437	25.0281	26.5521	15.9657	16.6703	16.8272	20.8031	23.9688	21.1121	22.3141	23.4089	24.6185	19.6756	18.9888	21.5666	20.6996	16.4327	22.9141	19.524	18.2929	15.3214	20.5154	21.9767	43.5151	18.6299	24.1798	51.2966	28.3272
0.5	26.7953	30.0586	18.2163	15.5753	18.9071	15.6985	21.3346	13.2135	14.6302	15.2996	14.1205	13.4079	13.9978	13.2266	20.7528	18.7281	30.3526	17.3938	14.7375	20.3507	18.8991	21.5469	26.3562	27.9974	16.9988	16.4784	17.514	20.6562	24.6849	21.9073	22.7003	24.0703	28.2866	21.4073	23.7313	24.5114	20.6996	16.9183	23.5547	20.0224	19.028	15.3231	22.3834	22.5012	46.0496	19.5674	21.7533	50.7022	31.3725
0.75	31.4142	40.2809	18.2163	15.6939	20.7163	15.6017	19.6654	13.3708	14.7188	15.3297	14.7031	13.3169	13.9203	12.75	20.7739	18.1974	33.1157	17.4969	14.3969	22.1698	22.8202	21.575	27.2281	31.138	20.2512	15.9052	19.3301	20.7031	24.3984	23.722	23.5753	26.3359	29.5	21.9916	32.9552	28.961	21.4067	16.4327	24.7656	20.6314	19.028	15.4156	24.8497	23.7108	50.4246	21.1225	19.4836	50.7022	37.5674
1	40.5564	55.5455	19.4375	16.2452	23.6154	15.5723	18.5748	13.3708	14.8802	15.5086	15.0022	13.5274	13.9203	13.2266	21.9635	18.8739	38.3246	18.9	14.95	27.6007	29.5636	22.2219	29.2188	37.6354	26.6238	15.4871	23.2739	21.0594	24.5078	27.7134	24.476	29.875	29.5	22.1545	44.7593	33.3864	21.9347	16.9119	26.2005	22.3846	20.3638	15.6412	28.6067	28.0711	58.0754	23.636	18.2171	50.7022	47.7353
1.25	53.0956	73.544	21.6349	17.4343	27.7147	15.5098	18.5025	13.2458	14.7292	15.7522	15.4515	13.3169	14.1767	13.2448	25.6278	19.6239	47.1735	19.7375	15.3562	34.3153	38.0493	22.4281	31.8156	48.8307	35.8444	15.7716	31.3525	23.0344	24.1042	34.1487	25.4696	35.9531	26.8297	22.5632	56.2724	37.2338	23.3022	16.8221	27.0443	24.5962	23.556	15.763	36.8525	33.3627	68.3621	27.7721	17.807	51.8162	61.1189
1.5	65.5993	92.8534	24.3948	18.9824	33.6106	15.6654	18.2243	13.5955	14.9219	15.9828	15.9656	13.5702	14.0927	13.6953	31.3385	21.4693	59.2948	20.2563	16.2375	41.8022	48.5406	23.5219	34.8563	63.0547	47.4902	15.653	42.3806	25.3406	24.2161	40.7802	26.6426	44.4557	23.1703	23.9242	69.3582	43.9481	26.0243	17.0833	27.8255	27.9455	28.2649	16.6006	49.948	39.1924	77.7069	33.6458	17.6349	54.5294	75.1985
1.75	79.0061	111.942	24.3948	20.492	41.258	15.5098	18.2978	14.2711	14.9349	16.194	16.6549	14.1689	13.5841	14.2526	37.7795	22.7072	73.3843	20.9937	17.4156	51.3843	60.4178	25.4406	38.5844	78.3958	60.3934	15.7112	53.3933	27.4406	24.2161	46.6466	28.2179	51.7812	21.4353	25.7767	88.3284	54.6834	30.4608	16.8622	29.2474	31.8814	33.653	16.7175	63.1433	47.0343	86.8966	41.9338	17.6349	57.8627	86.2353
2	91.027	132.726	23.5131	21.7676	50.0577	15.614	18.8456	14.3919	15.0469	17.1466	16.944	14.3224	13.4095	14.6094	44.4677	24.5592	87.903	22.4469	18.6469	61.7388	71.7632	27.4469	43.6531	95.1172	74.0037	16.444	65.0393	29.9406	24.0651	51.3147	30.6266	58.2474	21.4353	28.2037	101.433	63.9269	34.2276	17.1763	30.8698	36.9904	40.806	17.0584	76.6152	55.4694	96.6659	52.4706	18.7533	60.3591	93.8738
2.25	100.798	155.438	20.1667	23.258	58.9936	16.0441	19.4573	15.0955	15.4818	19.1789	17.4963	14.3224	13.528	14.7865	51.3581	27.0296	101.683	22.8438	20.7535	73.778	82.3706	29.2312	46.85	111.995	86.6238	17.778	77.882	33.5812	24.1823	54.9138	33.6346	65.4193	21.9289	31.434	111.828	70.5244	37.2052	17.4535	31.9688	43.5593	50.9925	17.2565	89.7626	63.1238	103.302	64.1973	20.7401	62.9228	105.25
2.5	112.49	175.318	19.4975	25.2324	67.3173	16.6078	19.9979	15.764	15.4818	20.1487	17.5933	14.5154	13.528	14.7865	59.493	29.1382	113.168	24.375	23.0321	86.2481	91.3333	30.9438	47.9562	131.135	96.3382	18.1918	91.3034	37.3625	24.4245	60.7565	37.0833	72.3047	23.9353	34.9228	120.869	75.8198	40.3451	18.1026	33.9089	52.6026	61.9888	17.9253	103.055	71.065	111.619	77.4767	23.0811	65.4853	121.469
2.75	122.765	190.749	19.4975	27.8942	74.3542	17.3971	20.8445	15.5913	15.4688	20.7069	17.6026	14.5471	13.7134	15.1276	67.2795	32.0219	121.841	26.0156	24.8518	94.666	97.5033	32.5875	51.4312	154.448	104.388	18.8772	104.94	40.4562	25.151	68.1185	41.9295	80.9141	27.0129	38.2949	136.319	78.5666	43.2948	19.0144	37.1562	63.9263	70.3396	19.388	121.777	79.761	123.375	92.1238	26.3991	68.1299	134.028
3	132.763	204.383	22.7132	29.6571	78.859	18.1446	21.9151	15.6713	15.7448	21.1595	17.8619	14.4342	13.9332	14.7969	73.4213	37.0625	127.343	28.2094	27.0761	100.295	102.591	33.6281	60.425	177.521	111.059	19.4289	114.875	46.3906	26.6562	75.4052	47.9071	91.2734	29.5517	42.3511	162.433	80.3198	46.25	20.2019	40.026	74.5353	77.7537	21.2062	141.146	86.989	127.72	107.94	31.2281	71.1275	143.685
3.25	146.07	217.032	26.636	30.7933	82.0337	18.7304	23.7324	15.5688	15.3177	21.6164	17.8619	14.6436	14.2608	14.9479	81.4087	44.795	131.981	29.1	29.0504	108.746	108.465	34.625	71.675	205.635	118.65	20.2392	121.462	58.2906	28.1589	85.5108	55.2804	100.414	34.5043	47.1039	181.515	85.2451	49.1306	21.4663	43.7604	84.867	85.0653	22.1126	153.382	91.5527	127.72	125.092	37.0088	75.4926	154.63
3.5	151.691	229.15	32.3248	32.8125	85.125	19.027	26.3878	16.0351	15.2057	22.0043	17.8619	14.6436	14.2608	15.513	91.3553	52.4627	137.838	30.0844	30.2687	119.299	113.695	36.7219	80.0844	237.086	129.186	21.5409	131.515	70.1844	28.1589	94.8578	63.5385	106.401	43.4871	52.375	187.192	95.2273	50.9925	22.9888	49.5781	94.6907	90.5373	22.3413	162.455	91.5527	126.86	142.602	42.7522	82.5674	163.88
3.75	151.691	244.234	38.7794	36.1587	87.1603	19.9951	29.7099	16.0688	15.3672	22.2371	18.8862	14.8279	14.0151	16.0078	102.958	58.8147	142.888	32.2719	31.084	127.215	116.476	39.0719	82.8312	256.924	140.179	22.1056	143.684	80.0938	26.1771	99.0496	68.5689	113.516	55.5151	57.6039	187.192	104.463	53.9683	24.5657	55.8073	106.67	96.5243	22.9221	172.225	94.7843	126.504	158.884	48.3575	89.7819	174.692
4	151.691	259.816	44.1973	38.7548	87.9984	20.7145	32.9167	16.7177	16.0469	22.2435	19.1399	14.7281	14.3879	16.0078	114.892	65.8268	148.584	35.9344	32.7537	133.823	117.407	41.5656	84.875	266.943	150.77	22.3599	150.951	89.2156	27.0703	102.043	74.4038	124.281	71.153	61.3722	173.274	110.25	58.459	26.6811	62.3151	121.694	104.243	23.7552	180.414	101.734	126.504	173.089	55.1645	95.8652	200.865
4.25	159.968	269.419	49.6924	39.8093	88.1506	21.2145	36.5545	17.1994	16.1719	22.2435	19.4011	14.8235	14.3879	16.0469	120.052	73.7346	156.646	40.825	35.1455	140.496	118.248	41.7531	89.0687	275.964	157.11	22.8082	158.362	95.675	28.7266	107.043	83.7196	124.38	90.0603	64.618	173.89	115.047	61.222	28.9808	69.2188	132.851	110.815	24.25	187.986	112.647	128.112	188.499	62.8169	103.429	NaN
4.5	177.006	274.018	55.5294	40.5849	88.1506	21.8211	40.8125	17.9003	17.4609	22.3125	19.6175	14.7511	14.0022	16.1771	123.909	81.7993	165.662	44.8937	37.4646	142.606	120.396	45.2313	98.9906	289.56	161.205	23.8879	169.617	105.169	31.5599	112.722	84.399	130.969	105.81	67.948	184.549	117.016	61.4496	30.2837	74.138	140.954	114.933	27.2708	195.656	121.897	127.086	205.859	70.25	110.793	NaN
4.75	191.233	277.562	62.9154	40.5849	86.8446	23.1385	46.3237	17.8315	18.0104	22.4849	19.1269	14.7511	14.3556	16.5625	131.847	90.534	173.021	47.175	37.6903	143.84	127.015	49.4781	113.459	308.07	177.982	26.0776	176.81	118.681	33.4219	117.231	88.976	134.812	118.252	72.4944	202.655	118.295	62.7892	31.8285	77.4089	148.921	117.463	29.3698	200.073	135.435	137.795	219.933	77.6787	118.513	NaN
5	192.14	282.689	74.4547	39.7949	84.1907	25.2892	52.6939	16.8933	18.6302	22.5172	19.1269	14.761	14.8707	17.0599	144.985	102.192	177.931	49.9531	38.569	147.121	135.738	54.5281	121.809	322.878	216.201	30.5302	182.965	118.681	37.4609	120.237	94.6683	145.253	134.108	79.0014	232.748	123.575	64.6679	34.3269	82.4479	156.774	118.34	29.4557	202.993	151.661	145.459	230.549	83.5417	131.695	NaN
5.25	187.667	282.689	85.3468	38.9663	84.4984	26.81	59.0545	16.7079	19.0781	22.7802	19.6082	14.9715	15.4095	17.0599	157.021	115.701	182.886	53.4344	38.7743	151.429	143.044	59.8844	126.809	335.438	256.08	35.7004	191.037	117.416	41.888	123.032	107.13	155.956	147.392	83.6292	242.285	132.104	69.5112	36.0353	89.5729	168.038	118.235	29.4557	204.156	159.95	153.416	239.315	88.1535	145.408	NaN
5.5	187.498	274.656	91.5417	39.3141	83.2612	27.8272	69.3766	16.6124	19.4505	23.0108	20.1269	15.5351	15.2586	17.8177	163.598	126.776	189.405	55.8969	39.4403	156.825	162.773	66.1	127.1	348.031	283.873	40.1272	197.358	122.309	48.474	125.974	120.393	155.956	163.185	85.8287	255.634	142.547	81.657	37.1763	95.4792	185.178	117.688	29.0651	206.312	160.458	179.287	247.782	94.7292	153.138	NaN
5.75	187.498	285.055	98.4154	41.1218	84.7468	30.1373	83.0689	16.6124	19.4714	23.7414	20.7015	15.9441	15.3685	18.4427	169.815	133.778	199.543	62.1156	40.4422	165.623	202.718	74.3781	129.169	362.766	306.798	44.7177	206.455	131.125	57.0651	127.659	135.318	167.747	191.054	89.2331	262.424	151.682	100.472	39.4231	100.766	204.591	114.562	29.1042	209.067	160.433	NaN	260.43	101.501	158.737	NaN
6	192.001	NaN	110.436	46.1394	85.0353	34.1752	91.5705	17.1713	20.2083	24.2888	21.0448	16.0164	15.7306	18.7786	176.308	139.803	200.263	72.375	42.8302	171.418	NaN	83.5563	129.334	379.443	324.991	50.4353	212.892	147.109	65.7318	127.659	147.548	174.875	214.707	94.1222	265.382	151.682	111.606	41.7196	104.992	219.109	111.825	38.8047	216.111	161.286	NaN	274.914	106.719	168.279	NaN
6.25	199.594	NaN	124.246	49.1554	85.0353	38.712	99.242	17.7739	20.8359	24.6336	21.6399	16.0164	15.722	18.9062	181.329	148.267	212.177	80.1188	43.4944	176.838	NaN	90.7625	127.744	390.135	330.984	55.1466	219.486	164.691	73.7526	128.612	150.719	208.716	224.664	99.566	275.53	NaN	111.606	43.0272	109.159	224.079	109.097	64.151	222.962	161.286	NaN	288.116	111.16	180.254	NaN
6.5	199.763	NaN	134.164	49.1554	83.4663	43.0429	113.704	18.1643	21.3568	25.1875	22.791	16.3575	15.722	18.9062	185.65	158.877	219.795	85.3594	46.1493	180.578	NaN	93.6156	127.744	394.234	NaN	57.0108	223.892	168.709	81.6641	129.017	150.719	279.099	224.664	104.204	297.483	NaN	NaN	44.6811	111.612	228.575	105.448	88.6953	232.198	164.902	NaN	300.439	115.636	198.971	NaN
6.75	201.6	NaN	140.846	49.7997	83.8958	47.9571	125.599	18.073	22.0156	25.056	23.8433	16.0077	16.0754	19.7604	191.607	169.553	220.582	89.7	48.9907	183.054	NaN	93.6156	138.006	399.685	NaN	58.2241	228.975	173.322	90.8464	130.808	145.825	335.93	217.362	110.435	306.004	NaN	NaN	46.8894	112.951	235.433	105.448	88.6953	246.846	169.643	NaN	310.404	122.141	228.141	NaN
7	194.222	NaN	142.343	49.1538	83.8958	53.6311	130.654	17.8567	22.4818	25.3491	24.6418	16.75	16.4504	21.6016	200.485	176.951	230.873	94.3531	50.569	186.799	NaN	94.4938	158.012	422.932	NaN	61.0453	242.327	177.597	99.9792	132.002	145.825	355.237	208.909	121.577	314.328	NaN	NaN	48.2821	116.672	244.135	106.166	91.8333	248.112	173.108	NaN	313.854	129.861	252.01	NaN
7.25	194.222	NaN	147.06	49.9022	84.9808	59.587	136.159	17.9719	22.6198	25.3491	24.6418	16.989	16.4763	NaN	207.323	180.517	245.608	99.1875	51.3713	191.591	NaN	99.4031	173.891	473.992	NaN	66.8599	246.652	194.713	109.307	134.802	147.662	NaN	192.53	131.775	323.455	NaN	NaN	49.4631	118.732	247.067	110.728	82.7812	267.881	178.36	NaN	317.13	136.56	262.95	NaN
7.5	201.297	NaN	NaN	50.5673	87.0481	65.0907	145.413	17.6742	22.651	25.1293	24.819	17.273	16.4763	NaN	209.055	184.674	255.819	102.425	52.931	207.761	NaN	109.688	NaN	539.542	NaN	74.3427	256.878	213.975	117.958	143.371	157.755	NaN	192.53	137.084	339.53	NaN	NaN	51.4583	122.526	247.067	110.224	63.112	267.881	179.744	NaN	321.373	142.467	271.112	NaN
7.75	221.783	NaN	NaN	53.2933	87.2131	69.277	157.559	17.6742	22.8255	24.7134	24.819	16.7818	16.7629	NaN	209.055	189.577	265.334	104.234	56.2705	236.054	NaN	118.147	NaN	580.932	NaN	82.5647	261.775	227.544	126.5	154.181	173.554	NaN	198.196	140.404	373.409	NaN	NaN	53.258	129.878	252.266	112.144	52.7865	243.186	194.741	NaN	326.661	147.393	281.156	NaN
8	233.609	NaN	NaN	53.2644	87.2131	72.9473	168.896	17.7135	23.4219	24.6897	25.4403	17.1908	17.7694	NaN	213.956	196.083	276.47	106.847	60.2929	255.948	NaN	122.294	NaN	NaN	NaN	92.8448	262.046	238.334	138.042	160.261	188.705	NaN	235.953	144.063	373.409	NaN	NaN	54.6763	136.607	259.46	112.549	50.8984	217.333	223.179	NaN	325.669	150.151	285.777	NaN
8.25	237.685	NaN	NaN	53.2644	86.1651	76.4779	168.896	17.823	24.1536	24.6897	26.5187	17.6053	17.9095	NaN	221.412	205.333	276.47	110.997	64.3228	266.201	NaN	124.156	NaN	NaN	NaN	105.547	267.386	243.856	151.443	171.817	201.5	NaN	285.164	148.764	378.991	NaN	NaN	55.5609	141.164	261.662	111.703	50.8984	221.986	231.962	NaN	325.669	162.395	285.777	NaN
8.5	239.777	NaN	NaN	50.7869	84.1699	79.3419	180.075	18.073	24.901	25.1616	NaN	17.6305	19.1487	NaN	230.972	213.651	282.228	114.172	68.5037	290.265	NaN	124.306	NaN	NaN	NaN	122.356	291.403	246.609	163.068	NaN	211.452	NaN	335.933	154.952	NaN	NaN	NaN	55.9423	144.727	270.401	108.591	48.5677	221.986	231.962	NaN	316.751	198.931	284.843	NaN
8.75	243.58	NaN	NaN	50.7869	82.2885	82.2574	198.812	18.4003	25.4661	25.556	NaN	18.3015	20.9634	NaN	254.396	218.985	296.718	116.013	72.2313	NaN	NaN	124.306	NaN	NaN	NaN	NaN	328.955	253.422	172.375	NaN	216.84	NaN	372.384	158.525	NaN	NaN	NaN	56.9167	150.201	277.25	111.703	48.1016	238.199	222.376	NaN	300.167	234.729	276.737	NaN
9	245.912	NaN	NaN	50.7917	81.1058	86.5319	NaN	18.4003	25.4661	26.3534	NaN	18.6436	23.1487	NaN	268.92	225.038	352.535	119.131	76.778	NaN	NaN	128.162	NaN	NaN	NaN	NaN	393.052	267.759	183.747	NaN	222.651	NaN	NaN	162.101	NaN	NaN	NaN	57.8061	160.445	282.216	113.448	44.5938	238.526	NaN	NaN	276.75	242.238	266.2	NaN
9.25	245.912	NaN	NaN	56.5144	79.5593	91.1189	NaN	18.4242	25.2188	27.5841	NaN	18.5658	24.9978	NaN	275.194	232.25	425	127.016	80.125	NaN	NaN	128.137	NaN	NaN	NaN	NaN	478.721	286.028	195.354	NaN	224.369	NaN	NaN	166.636	NaN	NaN	NaN	58.3878	166.042	282.216	113.649	42.6172	238.526	NaN	NaN	246.185	251.727	256.06	NaN
9.5	247.284	NaN	NaN	63.8157	79.524	95.4779	NaN	18.875	24.9141	28.2155	NaN	18.5658	NaN	NaN	284.166	240.468	426.726	137.478	81.1119	NaN	NaN	134.944	NaN	NaN	NaN	NaN	530.051	301.125	202.878	NaN	231.202	NaN	NaN	174.027	NaN	NaN	NaN	58.3878	168.771	288.26	118.653	42.2005	245.841	NaN	NaN	205.561	253.293	256.06	NaN
9.75	252.58	NaN	NaN	66.7228	77.4952	101.685	NaN	19.7739	25.1354	28.3707	NaN	18.7018	NaN	NaN	302.885	246.062	NaN	143.444	81.1119	NaN	NaN	148.012	NaN	NaN	NaN	NaN	550.642	313.834	211.969	NaN	229.939	NaN	NaN	184.622	NaN	NaN	NaN	58.3397	172.896	288.26	125.586	40.2943	247.412	NaN	NaN	154.224	261.493	267.748	NaN
10	258.979	NaN	NaN	67.1138	78.4119	110.336	NaN	20.0843	25.0729	28.3858	NaN	18.9781	NaN	NaN	331.389	249.792	NaN	145.166	81.1119	NaN	NaN	162.919	NaN	NaN	NaN	NaN	550.642	321.6	225.352	NaN	233.144	NaN	NaN	194.34	NaN	NaN	NaN	58.6058	174.349	276.115	130.259	38.724	272.907	NaN	NaN	98.7426	263.552	286.523	NaN
10.25	263.886	NaN	NaN	67.1138	76.8061	117.862	NaN	19.9775	25.4427	28.6681	NaN	19.3432	NaN	NaN	334.167	256.859	NaN	150.762	84.1207	NaN	NaN	170.641	NaN	NaN	NaN	NaN	569.716	361.828	236.331	NaN	233.615	NaN	NaN	203.625	NaN	NaN	NaN	58.6795	175.654	285.877	133.433	37.8906	NaN	NaN	NaN	53.4032	263.552	299.614	NaN
10.5	266.702	NaN	NaN	66.7917	75.8429	121.141	NaN	19.9775	26.3073	29.2047	NaN	19.0493	NaN	NaN	357.427	268.732	NaN	161.056	91.551	NaN	NaN	173.791	NaN	NaN	NaN	NaN	573.908	461.275	243.961	NaN	236.096	NaN	NaN	213.945	NaN	NaN	NaN	58.7212	176.117	293.619	137.291	33.5938	NaN	NaN	NaN	30.3321	255.334	303.27	NaN
10.75	266.702	NaN	NaN	65.141	72.7051	123.393	NaN	19.6699	27.0573	30.1315	NaN	18.3421	NaN	NaN	NaN	276.392	NaN	169.175	93.9594	NaN	NaN	181.166	NaN	NaN	NaN	NaN	607.385	571.656	251.766	NaN	236.096	NaN	NaN	228.545	NaN	NaN	NaN	58.7212	176.466	313.394	137.291	30.6224	NaN	NaN	NaN	22.9167	251.618	305.604	NaN
11	269.413	NaN	NaN	62.5625	70.1635	128.283	NaN	19.6699	27.1927	31.2241	NaN	18.7029	NaN	NaN	NaN	278.591	NaN	173.613	93.9594	NaN	NaN	194.787	NaN	NaN	NaN	NaN	NaN	NaN	262.331	NaN	242.016	NaN	NaN	254.285	NaN	NaN	NaN	59.133	178.451	NaN	142.091	28.1458	NaN	NaN	NaN	20.5306	244.783	305.604	NaN
11.25	269.413	NaN	NaN	NaN	69.2212	135.229	NaN	19.823	27.6901	31.7134	NaN	18.4989	NaN	NaN	NaN	282.789	NaN	181.812	94.4875	NaN	NaN	209.603	NaN	NaN	NaN	NaN	NaN	NaN	276.951	NaN	253.558	NaN	NaN	277.736	NaN	NaN	NaN	59.8926	183.055	NaN	143.655	24.7031	NaN	NaN	NaN	19.7279	246.07	298.053	NaN
11.5	271.276	NaN	NaN	NaN	69.0272	142.973	NaN	20.3385	27.9453	31.7134	NaN	17.8805	NaN	NaN	NaN	292.73	NaN	186.119	97.7438	NaN	NaN	217.581	NaN	NaN	NaN	NaN	NaN	NaN	287.711	NaN	280.26	NaN	NaN	277.736	NaN	NaN	NaN	60.9615	186.125	NaN	148.759	21.0156	NaN	NaN	NaN	19.5637	261.398	277.826	NaN
11.75	273.233	NaN	NaN	NaN	NaN	150.364	NaN	20.7992	27.987	31.5733	NaN	18.4682	NaN	NaN	NaN	304.554	NaN	190.062	NaN	NaN	NaN	219.784	NaN	NaN	NaN	NaN	NaN	NaN	294.893	NaN	280.26	NaN	NaN	274.985	NaN	NaN	NaN	62.4006	188.833	NaN	142.746	18.8281	NaN	NaN	NaN	19.2782	280.704	258.786	NaN
12	270.246	NaN	NaN	NaN	NaN	157.096	NaN	21.0885	27.987	30.8491	NaN	18.8498	NaN	NaN	NaN	314.598	NaN	192.644	NaN	NaN	NaN	220.938	NaN	NaN	NaN	NaN	NaN	NaN	304.255	NaN	277.782	NaN	NaN	275.221	NaN	NaN	NaN	63.3301	189.857	NaN	149.177	18.0495	NaN	NaN	NaN	19.3873	289.58	234.567	NaN
12.25	263.396	NaN	NaN	NaN	NaN	166.423	NaN	21.0885	28.3073	30.8491	NaN	18.8498	NaN	NaN	NaN	329.527	NaN	192.644	NaN	NaN	NaN	225.794	NaN	NaN	NaN	NaN	NaN	NaN	311.755	NaN	286.276	NaN	NaN	269.754	NaN	NaN	NaN	65.1122	192.589	NaN	143.698	17.1797	NaN	NaN	NaN	19.2316	294.555	198.855	NaN
12.5	274.188	NaN	NaN	NaN	NaN	177.886	NaN	21.0885	28.7057	30.9375	NaN	19.5493	NaN	NaN	NaN	353.069	NaN	194.066	NaN	NaN	NaN	239.831	NaN	NaN	NaN	NaN	NaN	NaN	315.521	NaN	286.276	NaN	NaN	267.979	NaN	NaN	NaN	65.1603	194.878	NaN	132.25	16.625	NaN	NaN	NaN	19.2831	301.745	201.594	NaN
12.75	263.396	NaN	NaN	NaN	NaN	185.695	NaN	21.3652	29.4896	31.6897	NaN	20.8377	NaN	NaN	NaN	382.83	NaN	202.312	NaN	NaN	NaN	263.262	NaN	NaN	NaN	NaN	NaN	NaN	321.357	NaN	288.503	NaN	NaN	270.388	NaN	NaN	NaN	65.4006	194.312	NaN	130.455	16.2578	NaN	NaN	NaN	19.2831	315.501	265.001	NaN
13	260.588	NaN	NaN	NaN	NaN	190.016	NaN	21.441	30.2188	32.0388	NaN	21.7303	NaN	NaN	NaN	408.52	NaN	216.35	NaN	NaN	NaN	285.806	NaN	NaN	NaN	NaN	NaN	NaN	332.648	NaN	NaN	NaN	NaN	274.888	NaN	NaN	NaN	67.2179	194.26	NaN	136.271	16.0391	NaN	NaN	NaN	19.3358	316.003	317.048	NaN
13.25	267.817	NaN	NaN	NaN	NaN	194.129	NaN	22.0815	31.026	32.0388	NaN	NaN	NaN	NaN	NaN	413.237	NaN	228.491	NaN	NaN	NaN	295.228	NaN	NaN	NaN	NaN	NaN	NaN	344.648	NaN	NaN	NaN	NaN	NaN	NaN	NaN	NaN	67.1218	194.88	NaN	130.414	16.0182	NaN	NaN	NaN	19.1961	338.09	368.32	NaN
13.5	281.088	NaN	NaN	NaN	NaN	198.38	NaN	22.684	32.1849	31.403	NaN	NaN	NaN	NaN	NaN	417.684	NaN	232.747	NaN	NaN	NaN	295.675	NaN	NaN	NaN	NaN	NaN	NaN	351.62	NaN	NaN	NaN	NaN	NaN	NaN	NaN	NaN	66.8429	196.526	NaN	120.36	16.4635	NaN	NaN	NaN	19.1961	357.06	368.891	NaN
13.75	284.4	NaN	NaN	NaN	NaN	204.695	NaN	23.1545	33.6589	31.444	NaN	NaN	NaN	NaN	NaN	419.031	NaN	232.747	NaN	NaN	NaN	297.291	NaN	NaN	NaN	NaN	NaN	NaN	356.734	NaN	NaN	NaN	NaN	NaN	NaN	NaN	NaN	68.0865	196.607	NaN	119.455	16.4688	NaN	NaN	NaN	19.4681	365.582	362.803	NaN
14	295.164	NaN	NaN	NaN	NaN	212.049	NaN	NaN	34.7109	32.2457	NaN	NaN	NaN	NaN	NaN	419.031	NaN	233.934	NaN	NaN	NaN	295.753	NaN	NaN	NaN	NaN	NaN	NaN	362.904	NaN	NaN	NaN	NaN	NaN	NaN	NaN	NaN	69.1907	200.372	NaN	119.455	16.9271	NaN	NaN	NaN	19.4375	405.915	362.803	NaN
14.25	295.164	NaN	NaN	NaN	NaN	217.036	NaN	NaN	34.7109	34.2392	NaN	NaN	NaN	NaN	NaN	NaN	NaN	240.841	NaN	NaN	NaN	295.753	NaN	NaN	NaN	NaN	NaN	NaN	369.352	NaN	NaN	NaN	NaN	NaN	NaN	NaN	NaN	71.4359	202.818	NaN	105.603	17.0599	NaN	NaN	NaN	19.1348	458.487	382.89	NaN
14.5	294.154	NaN	NaN	NaN	NaN	220.681	NaN	NaN	34.763	36.3362	NaN	NaN	NaN	NaN	NaN	NaN	NaN	254.431	NaN	NaN	NaN	298.775	NaN	NaN	NaN	NaN	NaN	NaN	373.766	NaN	NaN	NaN	NaN	NaN	NaN	NaN	NaN	73.9888	203.982	NaN	88.7127	17.0599	NaN	NaN	NaN	19.1618	487.874	430.518	NaN
14.75	292.799	NaN	NaN	NaN	NaN	224.441	NaN	NaN	35.8255	37.3254	NaN	NaN	NaN	NaN	NaN	NaN	NaN	300.603	NaN	NaN	NaN	303.678	NaN	NaN	NaN	NaN	NaN	NaN	381.128	NaN	NaN	NaN	NaN	NaN	NaN	NaN	NaN	75.2885	204.221	NaN	94.625	16.8724	NaN	NaN	NaN	19.527	516.393	466.621	NaN
15	286.42	NaN	NaN	NaN	NaN	228.643	NaN	NaN	37.1276	37.528	NaN	NaN	NaN	NaN	NaN	NaN	NaN	377.453	NaN	NaN	NaN	308.641	NaN	NaN	NaN	NaN	NaN	NaN	390.977	NaN	NaN	NaN	NaN	NaN	NaN	NaN	NaN	76.4375	204.677	NaN	NaN	16.8021	NaN	NaN	NaN	19.2904	535.504	472.7	NaN
15.25	271.62	NaN	NaN	NaN	NaN	233.288	NaN	NaN	38.1562	38.3966	NaN	NaN	NaN	NaN	NaN	NaN	NaN	421.094	NaN	NaN	NaN	308.641	NaN	NaN	NaN	NaN	NaN	NaN	393.76	NaN	NaN	NaN	NaN	NaN	NaN	NaN	NaN	77.6058	204.464	NaN	NaN	16.8021	NaN	NaN	NaN	19.2904	535.504	475.381	NaN
15.5	246.918	NaN	NaN	NaN	NaN	237.419	NaN	NaN	38.1562	38.5991	NaN	NaN	NaN	NaN	NaN	NaN	NaN	439.875	NaN	NaN	NaN	306.822	NaN	NaN	NaN	NaN	NaN	NaN	393.846	NaN	NaN	NaN	NaN	NaN	NaN	NaN	NaN	78.6394	202.966	NaN	NaN	17.3828	NaN	NaN	NaN	19.2904	536.737	473.004	NaN
15.75	230.673	NaN	NaN	NaN	NaN	240.054	NaN	NaN	39.0104	38.9612	NaN	NaN	NaN	NaN	NaN	NaN	NaN	443.341	NaN	NaN	NaN	304.866	NaN	NaN	NaN	NaN	NaN	NaN	395.229	NaN	NaN	NaN	NaN	NaN	NaN	NaN	NaN	80.7901	199.518	NaN	NaN	18.1068	NaN	NaN	NaN	19.174	NaN	473.004	NaN
16	228.265	NaN	NaN	NaN	NaN	241.837	NaN	NaN	39.0286	39.3578	NaN	NaN	NaN	NaN	NaN	NaN	NaN	469.4	NaN	NaN	NaN	301.55	NaN	NaN	NaN	NaN	NaN	NaN	398.354	NaN	NaN	NaN	NaN	NaN	NaN	NaN	NaN	84.9231	194.255	NaN	NaN	18.4505	NaN	NaN	NaN	19.5527	NaN	487.072	NaN
16.25	NaN	NaN	NaN	NaN	NaN	241.863	NaN	NaN	39.7917	39.5539	NaN	NaN	NaN	NaN	NaN	NaN	NaN	469.4	NaN	NaN	NaN	299.397	NaN	NaN	NaN	NaN	NaN	NaN	406.138	NaN	NaN	NaN	NaN	NaN	NaN	NaN	NaN	88.4247	186.422	NaN	NaN	18.6458	NaN	NaN	NaN	19.761	NaN	523.026	NaN
16.5	NaN	NaN	NaN	NaN	NaN	240.989	NaN	NaN	38.9635	39.5539	NaN	NaN	NaN	NaN	NaN	NaN	NaN	440.222	NaN	NaN	NaN	296.806	NaN	NaN	NaN	NaN	NaN	NaN	418.977	NaN	NaN	NaN	NaN	NaN	NaN	NaN	NaN	90.5529	178.865	NaN	NaN	18.6979	NaN	NaN	NaN	19.1973	NaN	552.663	NaN
16.75	NaN	NaN	NaN	NaN	NaN	240.328	NaN	NaN	40.3021	39.5539	NaN	NaN	NaN	NaN	NaN	NaN	NaN	417.394	NaN	NaN	NaN	296.806	NaN	NaN	NaN	NaN	NaN	NaN	427.909	NaN	NaN	NaN	NaN	NaN	NaN	NaN	NaN	91.7676	172.081	NaN	NaN	19.638	NaN	NaN	NaN	19.1973	NaN	559.488	NaN
17	NaN	NaN	NaN	NaN	NaN	238.65	NaN	NaN	NaN	39.2392	NaN	NaN	NaN	NaN	NaN	NaN	NaN	NaN	NaN	NaN	NaN	294.044	NaN	NaN	NaN	NaN	NaN	NaN	436.87	NaN	NaN	NaN	NaN	NaN	NaN	NaN	NaN	91.5881	163.612	NaN	NaN	21.4167	NaN	NaN	NaN	19.2525	NaN	563.08	NaN
17.25	NaN	NaN	NaN	NaN	NaN	237.81	NaN	NaN	NaN	38.444	NaN	NaN	NaN	NaN	NaN	NaN	NaN	NaN	NaN	NaN	NaN	288.731	NaN	NaN	NaN	NaN	NaN	NaN	436.87	NaN	NaN	NaN	NaN	NaN	NaN	NaN	NaN	89.4455	153.617	NaN	NaN	21.8411	NaN	NaN	NaN	18.9179	NaN	562.75	NaN
17.5	NaN	NaN	NaN	NaN	NaN	237.81	NaN	NaN	NaN	37.4892	NaN	NaN	NaN	NaN	NaN	NaN	NaN	NaN	NaN	NaN	NaN	284.394	NaN	NaN	NaN	NaN	NaN	NaN	436.513	NaN	NaN	NaN	NaN	NaN	NaN	NaN	NaN	88.7853	143.945	NaN	NaN	22.7318	NaN	NaN	NaN	18.9179	NaN	569.839	NaN
17.75	NaN	NaN	NaN	NaN	NaN	238.036	NaN	NaN	NaN	37.4612	NaN	NaN	NaN	NaN	NaN	NaN	NaN	NaN	NaN	NaN	NaN	282.253	NaN	NaN	NaN	NaN	NaN	NaN	429.633	NaN	NaN	NaN	NaN	NaN	NaN	NaN	NaN	87.1426	134.987	NaN	NaN	23.7031	NaN	NaN	NaN	18.9571	NaN	569.839	NaN
18	NaN	NaN	NaN	NaN	NaN	238.036	NaN	NaN	NaN	38.5323	NaN	NaN	NaN	NaN	NaN	NaN	NaN	NaN	NaN	NaN	NaN	277.797	NaN	NaN	NaN	NaN	NaN	NaN	424.716	NaN	NaN	NaN	NaN	NaN	NaN	NaN	NaN	84.2404	125.018	NaN	NaN	24.7135	NaN	NaN	NaN	19.2598	NaN	582.554	NaN
18.25	NaN	NaN	NaN	NaN	NaN	237.647	NaN	NaN	NaN	38.5323	NaN	NaN	NaN	NaN	NaN	NaN	NaN	NaN	NaN	NaN	NaN	261.966	NaN	NaN	NaN	NaN	NaN	NaN	422.422	NaN	NaN	NaN	NaN	NaN	NaN	NaN	NaN	77.7821	115.648	NaN	NaN	26.1771	NaN	NaN	NaN	19.2794	NaN	592.683	NaN
18.5	NaN	NaN	NaN	NaN	NaN	236.803	NaN	NaN	NaN	39.028	NaN	NaN	NaN	NaN	NaN	NaN	NaN	NaN	NaN	NaN	NaN	236.675	NaN	NaN	NaN	NaN	NaN	NaN	418.378	NaN	NaN	NaN	NaN	NaN	NaN	NaN	NaN	69.7212	106.466	NaN	NaN	27.3776	NaN	NaN	NaN	19.9718	NaN	592.683	NaN
18.75	NaN	NaN	NaN	NaN	NaN	231.897	NaN	NaN	NaN	39.2737	NaN	NaN	NaN	NaN	NaN	NaN	NaN	NaN	NaN	NaN	NaN	209.531	NaN	NaN	NaN	NaN	NaN	NaN	418.378	NaN	NaN	NaN	NaN	NaN	NaN	NaN	NaN	62.7212	93.7031	NaN	NaN	28.3698	NaN	NaN	NaN	20.9252	NaN	584.402	NaN
19	NaN	NaN	NaN	NaN	NaN	222.528	NaN	NaN	NaN	NaN	NaN	NaN	NaN	NaN	NaN	NaN	NaN	NaN	NaN	NaN	NaN	183.441	NaN	NaN	NaN	NaN	NaN	NaN	410.794	NaN	NaN	NaN	NaN	NaN	NaN	NaN	NaN	57.367	78.8542	NaN	NaN	29.1016	NaN	NaN	NaN	21.5453	NaN	555.898	NaN
19.25	NaN	NaN	NaN	NaN	NaN	213.046	NaN	NaN	NaN	NaN	NaN	NaN	NaN	NaN	NaN	NaN	NaN	NaN	NaN	NaN	NaN	165.081	NaN	NaN	NaN	NaN	NaN	NaN	404.979	NaN	NaN	NaN	NaN	NaN	NaN	NaN	NaN	49.3958	65	NaN	NaN	29.5469	NaN	NaN	NaN	22.2512	NaN	512.934	NaN
19.5	NaN	NaN	NaN	NaN	NaN	204.287	NaN	NaN	NaN	NaN	NaN	NaN	NaN	NaN	NaN	NaN	NaN	NaN	NaN	NaN	NaN	147.691	NaN	NaN	NaN	NaN	NaN	NaN	404.979	NaN	NaN	NaN	NaN	NaN	NaN	NaN	NaN	38.5833	51.9844	NaN	NaN	29.5469	NaN	NaN	NaN	22.8983	NaN	469.673	NaN
19.75	NaN	NaN	NaN	NaN	NaN	195.669	NaN	NaN	NaN	NaN	NaN	NaN	NaN	NaN	NaN	NaN	NaN	NaN	NaN	NaN	NaN	119.166	NaN	NaN	NaN	NaN	NaN	NaN	398.552	NaN	NaN	NaN	NaN	NaN	NaN	NaN	NaN	29.7404	39.2318	NaN	NaN	30.4609	NaN	NaN	NaN	23.0061	NaN	435.24	NaN
20	NaN	NaN	NaN	NaN	NaN	186.74	NaN	NaN	NaN	NaN	NaN	NaN	NaN	NaN	NaN	NaN	NaN	NaN	NaN	NaN	NaN	85.1688	NaN	NaN	NaN	NaN	NaN	NaN	NaN	NaN	NaN	NaN	NaN	NaN	NaN	NaN	NaN	24.2468	29.7526	NaN	NaN	42.237	NaN	NaN	NaN	23.1667	NaN	415.794	NaN
20.25	NaN	NaN	NaN	NaN	NaN	177.062	NaN	NaN	NaN	NaN	NaN	NaN	NaN	NaN	NaN	NaN	NaN	NaN	NaN	NaN	NaN	54.2406	NaN	NaN	NaN	NaN	NaN	NaN	NaN	NaN	NaN	NaN	NaN	NaN	NaN	NaN	NaN	21.0561	24.9062	NaN	NaN	69.0078	NaN	NaN	NaN	23.2047	NaN	395.337	NaN
20.5	NaN	NaN	NaN	NaN	NaN	168.757	NaN	NaN	NaN	NaN	NaN	NaN	NaN	NaN	NaN	NaN	NaN	NaN	NaN	NaN	NaN	34.8875	NaN	NaN	NaN	NaN	NaN	NaN	NaN	NaN	NaN	NaN	NaN	NaN	NaN	NaN	NaN	18.8077	23.0312	NaN	NaN	NaN	NaN	NaN	NaN	23.2843	NaN	366.612	NaN
20.75	NaN	NaN	NaN	NaN	NaN	161.996	NaN	NaN	NaN	NaN	NaN	NaN	NaN	NaN	NaN	NaN	NaN	NaN	NaN	NaN	NaN	27.35	NaN	NaN	NaN	NaN	NaN	NaN	NaN	NaN	NaN	NaN	NaN	NaN	NaN	NaN	NaN	17.633	21.7839	NaN	NaN	NaN	NaN	NaN	NaN	24.1091	NaN	335.339	NaN
21	NaN	NaN	NaN	NaN	NaN	154.8	NaN	NaN	NaN	NaN	NaN	NaN	NaN	NaN	NaN	NaN	NaN	NaN	NaN	NaN	NaN	22.9469	NaN	NaN	NaN	NaN	NaN	NaN	NaN	NaN	NaN	NaN	NaN	NaN	NaN	NaN	NaN	16.4936	20.8229	NaN	NaN	NaN	NaN	NaN	NaN	24.2365	NaN	301.913	NaN
21.25	NaN	NaN	NaN	NaN	NaN	146.826	NaN	NaN	NaN	NaN	NaN	NaN	NaN	NaN	NaN	NaN	NaN	NaN	NaN	NaN	NaN	20.0531	NaN	NaN	NaN	NaN	NaN	NaN	NaN	NaN	NaN	NaN	NaN	NaN	NaN	NaN	NaN	16.2676	19.9115	NaN	NaN	NaN	NaN	NaN	NaN	24.3395	NaN	270.559	NaN
21.5	NaN	NaN	NaN	NaN	NaN	138.392	NaN	NaN	NaN	NaN	NaN	NaN	NaN	NaN	NaN	NaN	NaN	NaN	NaN	NaN	NaN	18.5688	NaN	NaN	NaN	NaN	NaN	NaN	NaN	NaN	NaN	NaN	NaN	NaN	NaN	NaN	NaN	16.2003	19.5729	NaN	NaN	NaN	NaN	NaN	NaN	24.0453	NaN	240.817	NaN
21.75	NaN	NaN	NaN	NaN	NaN	128.695	NaN	NaN	NaN	NaN	NaN	NaN	NaN	NaN	NaN	NaN	NaN	NaN	NaN	NaN	NaN	17.9344	NaN	NaN	NaN	NaN	NaN	NaN	NaN	NaN	NaN	NaN	NaN	NaN	NaN	NaN	NaN	16.5064	19.5729	NaN	NaN	NaN	NaN	NaN	NaN	23.1189	NaN	202.127	NaN
22	NaN	NaN	NaN	NaN	NaN	118.879	NaN	NaN	NaN	NaN	NaN	NaN	NaN	NaN	NaN	NaN	NaN	NaN	NaN	NaN	NaN	17.9344	NaN	NaN	NaN	NaN	NaN	NaN	NaN	NaN	NaN	NaN	NaN	NaN	NaN	NaN	NaN	16.5064	20.4401	NaN	NaN	NaN	NaN	NaN	NaN	22.065	NaN	156.126	NaN
22.25	NaN	NaN	NaN	NaN	NaN	109.893	NaN	NaN	NaN	NaN	NaN	NaN	NaN	NaN	NaN	NaN	NaN	NaN	NaN	NaN	NaN	18.2312	NaN	NaN	NaN	NaN	NaN	NaN	NaN	NaN	NaN	NaN	NaN	NaN	NaN	NaN	NaN	16.7708	20.9401	NaN	NaN	NaN	NaN	NaN	NaN	21.6086	NaN	112.363	NaN
22.5	NaN	NaN	NaN	NaN	NaN	100.159	NaN	NaN	NaN	NaN	NaN	NaN	NaN	NaN	NaN	NaN	NaN	NaN	NaN	NaN	NaN	18.6594	NaN	NaN	NaN	NaN	NaN	NaN	NaN	NaN	NaN	NaN	NaN	NaN	NaN	NaN	NaN	16.8253	21.6589	NaN	NaN	NaN	NaN	NaN	NaN	21.6086	NaN	79.1078	NaN
22.75	NaN	NaN	NaN	NaN	NaN	87.9608	NaN	NaN	NaN	NaN	NaN	NaN	NaN	NaN	NaN	NaN	NaN	NaN	NaN	NaN	NaN	19.0219	NaN	NaN	NaN	NaN	NaN	NaN	NaN	NaN	NaN	NaN	NaN	NaN	NaN	NaN	NaN	16.8253	21.6589	NaN	NaN	NaN	NaN	NaN	NaN	21.2283	NaN	56.2255	NaN
23	NaN	NaN	NaN	NaN	NaN	77.0895	NaN	NaN	NaN	NaN	NaN	NaN	NaN	NaN	NaN	NaN	NaN	NaN	NaN	NaN	NaN	19.0938	NaN	NaN	NaN	NaN	NaN	NaN	NaN	NaN	NaN	NaN	NaN	NaN	NaN	NaN	NaN	16.9679	21.6823	NaN	NaN	NaN	NaN	NaN	NaN	21.7961	NaN	41.7623	NaN
23.25	NaN	NaN	NaN	NaN	NaN	77.0895	NaN	NaN	NaN	NaN	NaN	NaN	NaN	NaN	NaN	NaN	NaN	NaN	NaN	NaN	NaN	18.9531	NaN	NaN	NaN	NaN	NaN	NaN	NaN	NaN	NaN	NaN	NaN	NaN	NaN	NaN	NaN	16.9647	21.7891	NaN	NaN	NaN	NaN	NaN	NaN	22.0269	NaN	41.7623	NaN
[truncated: 81 more columns]
