# Supplementary material for: Constant rate of p53 tetramerization in response to DNA damage controls the p53 response
Source: Mol Syst Biol. 2014 Oct 24;10(10):1–8. doi: 10.15252/msb.20145168 (PMC4299375; doi:10.15252/msb.20145168)
Supplement: Supplementary file 6 — Source Data for Figure 3F [file msb0010-0753-sd6.zip › Source Data for Figure 2BFG S3A/Dataset 2.xlsx]

## Sheet: RiseTime UV3 RFP
3.75
4
2.5
9.25
2.5
2
2.25
2.75
2.5
1.75
2
1.25
2.5
2.75
2.5
0.75
4.5
1.75
1.75
2.5
3.25
4.75
9.5
3.5
3.5
5
3.75
2
2.25
2.25
2
3.25
16.25
3.25
5.5
9.75
2
1.5
1.75
1.5

## Sheet: RiseTime UV6 RFP
7.75
9
7.25
2.25
8
1.5
5.75
4.75
5.5
5.5
5
6.5
6
5.5
3.25
5.5
6.25
2.75
2.75
6.75
6
7.5
6.75
3.25
3.5
5.25
3.75
5.25
3.75
4.75
5.5
6.25
4.5
3.5
2.75
7
11.25
4
7.75
5.25
4.75
7.5
5.25
12.75
8.75
2.5
7
8.25
6
3.5
3
3.75
7.5
5
3.75
3.5
1.25
5
3.25
6
8.75
3.5

## Sheet: RiseTime UV12 RFP
11.25
4.75
4
6.5
3.75
7.25
7
9.5
13
8.5
15.75
10.5
7.5
4.75
7.5
6.25
6.75
5.25
5.25
9.75
9.75
6.75
7.25
11.75
6
6
11.5
7.25
5
5.25
6.5
7.25
9.75
7.75
2
7
7.75
4.5
3.75
13.5
3
21.25
6.75
9.75
5.5
7
12.5
5
3
5.25
6.25
7.5
9.5
3.5
6
6.25
5
6.25
6.25
20.25
5.25
6
0.75
6.25
10.5
6
6.5
11.5
9.25
11.75
7.25
7.5
9
5
10.25
1.75
9.5
11.5
7
8
5.75
6.25
8.25
10.75
11.5
7.75
6.5
3
6
4.25
4.5
5.75
7
4
7
7.5
4.25
6.5
11.25
6.75
9.25
7.75
8
9.75
7

## Sheet: RiseTime UV3 YFP
1.5
9
2.5
9
3
2.25
2
2.5
3.5
1.75
2
2
2.25
2
2.25
0
5
1.5
1.75
2.5
2.25
4.75
6
3.75
2.5
4.25
4
1.75
2.25
1.5
1.75
3.75
5.25
3.25
5.75
9.25
1.75
1.25
2.25
2

## Sheet: RiseTime UV6 YFP
7.75
8
7.25
2.25
8.75
1.5
8.75
5.75
5.75
5.5
5.25
6.5
5.5
7.25
3
6
7.25
3
3
7.25
5.25
8.25
6.75
3
3.75
5
4.5
5.75
4
5
12.5
7
5
3.75
2.75
7
9
5
8.5
5.75
4.5
13.75
5.25
8.75
8.75
3
7
8.25
7
4
3.25
14.25
11.25
5.5
4
4
0.25
5.75
4.25
6
0
3.5

## Sheet: RiseTime UV12 YFP
11.25
4.75
4.25
4.5
4
8.25
6.75
9.5
13
8.5
9.75
10.5
7.5
4.75
8.25
6.25
6.75
5.25
6.75
9.75
9.75
15.75
7.25
11.75
6
4.75
11.5
7.25
5
5.25
12.25
8.75
8.75
8.75
2.5
7
7.75
3.25
4.5
8.75
3
18
7.5
5.75
5.25
8
12.5
4.75
4
5.25
3.5
8
9.5
8.5
6
6.75
6
6.25
6.25
20.5
5
6.25
4.25
3.75
5.75
6
7.5
12.5
12
11.75
9.25
9.5
9.25
6.25
10.25
7.5
9.25
9.25
6.5
13
7
7.75
9.25
11
11.5
7.75
6.5
3.5
6.75
4.5
1.75
8.75
7
4
7
5.25
5.25
7.75
11.75
6.75
9.25
10.5
7.25
9.75
7
