# Supplementary material for: Constant rate of p53 tetramerization in response to DNA damage controls the p53 response
Source: Mol Syst Biol. 2014 Oct 24;10(10):1–8. doi: 10.15252/msb.20145168 (PMC4299375; doi:10.15252/msb.20145168)
Supplement: Supplementary file 6 — Source Data for Figure 3F [file msb0010-0753-sd6.zip › Source Data for Figure 2BFG S3A/Dataset 3.xlsx]

## Sheet: Slope UV3 RFP
0.407048
0.574746
0.707292
0.714869
0.741397
0.77456
0.829051
0.90016
0.924401
0.932808
1.04975
1.0771
1.10081
1.29358
1.38032
1.40354
1.58095
1.62357
1.77301
1.82705
1.84701
1.89697
2.03036
2.04821
2.07109
2.13978
2.20889
2.2181
2.35156
2.52725
2.57577
2.64116
2.71871
2.91798
3.2452
3.31316
3.7823
3.78741
4.49541
7.77883

## Sheet: Slope UV6 RFP
0.504256
0.507053
0.813134
0.852478
0.929805
0.995289
1.01435
1.09458
1.10665
1.21157
1.2424
1.34627
1.38647
1.45244
1.4817
1.50253
1.54554
1.63517
1.66786
1.72791
1.73445
1.74647
1.80595
2.05578
2.13821
2.20926
2.275
2.29686
2.30792
2.42811
2.47403
2.50023
2.55855
2.59326
2.72778
2.76672
2.77906
2.90141
2.95827
3.01569
3.02289
3.08879
3.0967
3.12389
3.28098
3.44095
3.59812
3.62417
3.79176
3.97569
3.99392
4.03073
4.10833
4.13514
4.14301
4.31856
4.33497
4.53596
4.75873
5.28699
5.96968

## Sheet: Slope UV12 RFP
0.335868
0.52662
0.690006
0.819745
0.959393
0.981
1.11675
1.26365
1.34696
1.53164
1.61096
1.72721
1.84637
1.88323
1.88422
1.9158
1.91584
1.97229
2.07008
2.19945
2.22248
2.24355
2.29254
2.31524
2.44708
2.52423
2.6035
2.60991
2.69333
2.74259
2.74889
2.81567
2.88132
2.95289
2.96429
3.14876
3.2222
3.23556
3.23953
3.30519
3.33958
3.3465
3.35374
3.46186
3.48478
3.49852
3.54553
3.56251
3.61699
3.68995
3.7012
3.7261
3.74452
3.76175
3.86794
3.88646
3.90759
4.0508
4.06088
4.0708
4.13895
4.14082
4.1758
4.21275
4.26347
4.2785
4.28403
4.32189
4.32825
4.40383
4.44863
4.48158
4.52148
4.54098
4.58258
4.61798
4.82825
4.85377
4.87789
4.99754
5.01755
5.1111
5.119
5.12435
5.15849
5.19495
5.36538
5.39583
5.55501
5.61712
5.67266
5.70674
5.779
5.83256
6.09847
6.13491
6.83572
6.92155
6.97583
7.19414
7.7035
7.79609
7.85062
8.33921

## Sheet: Slope UV3 YFP
0.0148177
0.117828
0.122458
0.139873
0.146552
0.184549
0.208079
0.267969
0.268767
0.282103
0.291227
0.330211
0.335509
0.33658
0.34162
0.363442
0.369965
0.371679
0.38344
0.398563
0.400386
0.41123
0.413408
0.418898
0.45105
0.466785
0.47607
0.48758
0.498239
0.53159
0.545787
0.546737
0.59124
0.594007
0.621759
0.772409
0.829478
1.03999
1.35524

## Sheet: Slope UV6 YFP
0.128858
0.133803
0.147222
0.150677
0.151533
0.153268
0.164322
0.169699
0.196089
0.202042
0.216334
0.223172
0.231627
0.234317
0.244539
0.244748
0.245195
0.268279
0.270252
0.276875
0.281357
0.288515
0.288743
0.303839
0.307569
0.312055
0.316181
0.319348
0.324599
0.325416
0.328472
0.331699
0.354535
0.362092
0.3659
0.369696
0.375043
0.384642
0.401019
0.403264
0.413032
0.435959
0.437292
0.453081
0.474074
0.508972
0.517625
0.52484
0.55292
0.558687
0.565976
0.575712
0.589371
0.63675
0.696857
0.701657
0.709317
0.737373
0.755356
0.862484
1.00659

## Sheet: Slope UV12 YFP
0.0500949
0.0611592
0.0634734
0.0801505
0.0954183
0.102528
0.127639
0.135206
0.14045
0.164607
0.171679
0.193201
0.197512
0.200281
0.203109
0.205113
0.228803
0.238458
0.2386
0.239211
0.241181
0.261946
0.279723
0.295626
0.296798
0.318643
0.324977
0.331434
0.335475
0.346505
0.351813
0.352477
0.366473
0.376006
0.378831
0.384139
0.386159
0.386227
0.386823
0.387261
0.392565
0.396664
0.399292
0.405106
0.406813
0.410345
0.411787
0.412411
0.41523
0.432854
0.436412
0.438046
0.441199
0.456193
0.458226
0.465193
0.466979
0.469802
0.476816
0.480461
0.48054
0.487745
0.489783
0.489873
0.492124
0.496415
0.500209
0.50447
0.504772
0.512523
0.518588
0.530327
0.538408
0.53956
0.54764
0.549033
0.556446
0.566528
0.578727
0.590895
0.62956
0.632684
0.645482
0.685848
0.690394
0.690492
0.691422
0.706873
0.709069
0.724077
0.736919
0.794975
0.816397
0.843194
0.845982
0.847872
0.905753
0.908814
0.93213
1.09309
1.0948
1.21557
1.3153
