# Supplementary material for: Constant rate of p53 tetramerization in response to DNA damage controls the p53 response
Source: Mol Syst Biol. 2014 Oct 24;10(10):1–8. doi: 10.15252/msb.20145168 (PMC4299375; doi:10.15252/msb.20145168)
Supplement: Supplementary file 6 — Source Data for Figure 3F [file msb0010-0753-sd6.zip › Source Data for Figure 2BFG S3A/plot figures 2BFG S3A.m]

%%
clear all
TimeTraces_p53total_RFP{1,1} = xlsread('Dataset 1.xlsx','TimeTraces UV3 RFP');
TimeTraces_p53total_RFP{1,2} = xlsread('Dataset 1.xlsx','TimeTraces UV6 RFP');
TimeTraces_p53total_RFP{1,3} = xlsread('Dataset 1.xlsx','TimeTraces UV12 RFP');
TimeTraces_p53tetra_YFP{1,1} = xlsread('Dataset 1.xlsx','TimeTraces UV3 YFP');
TimeTraces_p53tetra_YFP{1,2} = xlsread('Dataset 1.xlsx','TimeTraces UV6 YFP');
TimeTraces_p53tetra_YFP{1,3} = xlsread('Dataset 1.xlsx','TimeTraces UV12 YFP');

RiseTime_p53total_RFP{1,1} = xlsread('Dataset 2.xlsx','RiseTime UV3 RFP');
RiseTime_p53total_RFP{1,1} = xlsread('Dataset 2.xlsx','RiseTime UV3 RFP');
RiseTime_p53total_RFP{1,2} = xlsread('Dataset 2.xlsx','RiseTime UV6 RFP');
RiseTime_p53total_RFP{1,3} = xlsread('Dataset 2.xlsx','RiseTime UV12 RFP');
RiseTime_p53tetra_YFP{1,1} = xlsread('Dataset 2.xlsx','RiseTime UV3 YFP');
RiseTime_p53tetra_YFP{1,2} = xlsread('Dataset 2.xlsx','RiseTime UV6 YFP');
RiseTime_p53tetra_YFP{1,3} = xlsread('Dataset 2.xlsx','RiseTime UV12 YFP');

Slope_p53total_RFP{1,1} = xlsread('Dataset 3.xlsx','Slope UV3 RFP');
Slope_p53total_RFP{1,1} = xlsread('Dataset 3.xlsx','Slope UV3 RFP');
Slope_p53total_RFP{1,2} = xlsread('Dataset 3.xlsx','Slope UV6 RFP');
Slope_p53total_RFP{1,3} = xlsread('Dataset 3.xlsx','Slope UV12 RFP');
Slope_p53tetra_YFP{1,1} = xlsread('Dataset 3.xlsx','Slope UV3 YFP');
Slope_p53tetra_YFP{1,2} = xlsread('Dataset 3.xlsx','Slope UV6 YFP');
Slope_p53tetra_YFP{1,3} = xlsread('Dataset 3.xlsx','Slope UV12 YFP');

%%

for set = 1:3
clear OliRamp TotRamp
% load the data into matrices
p53tot =  TimeTraces_p53total_RFP{1,set};
p53oli =  TimeTraces_p53tetra_YFP{1,set};

% --------------- clean up traces from non-responders -------------------

totthresh = 100;
olithresh = 65;
maxthresh = [400, 3400];
timethresh = 50;
count = 0;
TotalCells = length(p53tot(1,:));

for ii = 1:TotalCells
    maxp53tottest = max(p53tot(1:timethresh,ii));
    maxp53olitest = max(p53oli(1:timethresh,ii));
    if maxp53tottest > totthresh && maxp53olitest > olithresh &&...
            max(p53tot(:,ii))< 3400 && p53tot(1,ii)<500
        count = count + 1;
        p53tot(:,count) = p53tot(:,ii);
        p53oli(:,count) = p53oli(:,ii);
    end
end
p53tot = p53tot(:,1:count);
p53oli = p53oli(:,1:count);

TotalCells = length(p53tot(1,:));

clear count;
% ----------------------------------------------------------------------

% calculate the MEAN, VAR and MAX of all the traces to compare conditions
p53totMean = nanmean(p53tot'); 
p53oliMean = nanmean(p53oli'); 
p53totVar = nanstd(p53tot');
p53oliVar = nanstd(p53oli');
Maxp53tot = max(p53tot)';
Maxp53oli = max(p53oli)';

% set the TIME parameters 
MinBtwFrames = 15; 
HrsBtwFrames = MinBtwFrames/60;
TimePoints = length(p53totMean);                                           
time = linspace(0,(TimePoints-1)*MinBtwFrames,TimePoints);


% initialize some empty vectors
MaxSlopeTot = zeros(TotalCells,1);
TotSlopeIndex = zeros(TotalCells,1);
MaxSlopeOli = zeros(TotalCells,1);
OliSlopeIndex = zeros(TotalCells,1);
   
for i = 1:TotalCells
            
    CellNumber = i;

%  ------  Calculate the maximum slope for total and oligomeric p53 -------
    
    TimeWidth = 9;
    slopetime = linspace((1-TimeWidth)/2,(TimeWidth-1)/2,TimeWidth)*MinBtwFrames;
    SubtractFrames = 8;  %take away last frame - make dying cells look skewed
    A = p53tot(:,CellNumber);  A(isnan(A)) = 0;
    index = find(A,1,'last');
    index2 = index-SubtractFrames;

    vectTot = p53tot(1:index2,CellNumber);
    vectOli = p53oli(1:index2,CellNumber);
    
    if length(vectTot)>TimeWidth
             SlopeVectTot = vectTot((TimeWidth+1):end) - vectTot(1:(length(vectTot)-TimeWidth));
             [MaxSlopeTot(CellNumber),TotSlopeIndex(CellNumber)] = max(SlopeVectTot);
             MaxSlopeTot(CellNumber) = MaxSlopeTot(CellNumber)/(TimeWidth*MinBtwFrames);                     
                    
                    
                    
             SlopeVectOli = vectOli((TimeWidth+1):end) - vectOli(1:(length(vectOli)-TimeWidth));
             OliSlopeIndex(CellNumber) = max(1,TotSlopeIndex(CellNumber)-3);%
             MaxSlopeOli(CellNumber) = SlopeVectOli(OliSlopeIndex(CellNumber));
                    
             TotSlopeIndex(CellNumber) = TotSlopeIndex(CellNumber)+(TimeWidth-1)/2;
             OliSlopeIndex(CellNumber) = OliSlopeIndex(CellNumber)+(TimeWidth-1)/2;
             MaxSlopeOli(CellNumber) = MaxSlopeOli(CellNumber)/(TimeWidth*MinBtwFrames);
                    
             Totslopetime = slopetime+(TotSlopeIndex(CellNumber))*MinBtwFrames;
             Olislopetime = slopetime+OliSlopeIndex(CellNumber)*MinBtwFrames;
    else
             CellNumber;
    end
    
% ----  plot all the traces of total and tetrameric p53 in single cells ----   
    figure(20+set)
    subplot(1,2,1)
    plot(time./60,p53tot(:,CellNumber),'r')
    hold on
    subplot(1,2,2)
    plot(time./60,p53oli(:,CellNumber),'g')
    hold on
end

% ----------  plot the mean traces of total and tetrameric p53 ----------
figure(20+set)
subplot(1,2,1)
title('Figure 2B and Figure S3A')
plot(time./60,p53totMean,'k','LineWidth',2)
axis([0 24 0 3500])
hold on
subplot(1,2,2)
plot(time./60,p53oliMean,'k','LineWidth',2)
axis([0 24 0 700])
hold on

figure(20+set)
hold off

MaxSlopeTot = max(0,MaxSlopeTot);
MaxSlopeTot = sort(MaxSlopeTot);
indextot = find(MaxSlopeTot,1,'first');
MaxSlopeTot = MaxSlopeTot(indextot:end);

MaxSlopeOli = max(0,MaxSlopeOli);
MaxSlopeOli = sort(MaxSlopeOli);
indexoli = find(MaxSlopeOli,1,'first');
MaxSlopeOli = MaxSlopeOli(indexoli:end);

Slope_test{set}.tot = MaxSlopeTot;
Slope_test{set}.oli = MaxSlopeOli;

TotMatrix(1,set) = mean(MaxSlopeTot);
TotMatrix(2,set) = std(MaxSlopeTot)/sqrt(length(MaxSlopeTot));

OliMatrix(1,set) = mean(MaxSlopeOli);
OliMatrix(2,set) = std(MaxSlopeOli)/sqrt(length(MaxSlopeOli));

TotRiseTime(1,set) = median(RiseTime_p53total_RFP{1,set});
TotRiseTime(2,set) = std(RiseTime_p53total_RFP{1,set})/((length(RiseTime_p53total_RFP{1,set}))^(1/2));
OliRiseTime(1,set) = median(RiseTime_p53tetra_YFP{1,set});
OliRiseTime(2,set) = std(RiseTime_p53tetra_YFP{1,set})/((length(RiseTime_p53tetra_YFP{1,set}))^(1/2));

end

% ------ plot the bar graphs for the rise time and the slope -------

figure(24)
title('Figure 2F')
subplot(1,2,1)
bar([1 2 3],TotRiseTime(1,:),'red')
axis([0.5 3.5 0 8])
subplot(1,2,2)
bar([1 2 3],OliRiseTime(1,:),'green')
axis([0.5 3.5 0 8])

figure(25)
title('Figure 2G')
subplot(1,2,1)
bar([1 2 3],TotMatrix(1,:),'red')
axis([0.5 3.5 0 4])
subplot(1,2,2)
bar([1 2 3],OliMatrix(1,:),'green')
axis([0.5 3.5 0 0.85])


% -- calculate the statistical significance of differences in the slopes --

for set1 = 1:3
    for set2 = 1:3
        [WMtestTot(set1,set2), WMtestTot(set1,set2+3)] = ranksum(Slope_test{set1}.tot,Slope_test{set2}.tot);
        [WMtestOli(set1,set2), WMtestOli(set1,set2+3)] = ranksum(Slope_test{set1}.oli,Slope_test{set2}.oli);
                
    end
end

WMtestTot;
WMtestOli;


clear TotMatrix OliMatrix WMtestTot WMtestOli
